# Supplementary material for: Quantifying Methane and Methanol Metabolism of “Methylotuvimicrobium buryatense” 5GB1C under Substrate Limitation
Source: mSystems. 2019 Dec 10;4(6):e00748-19. doi: 10.1128/mSystems.00748-19 (PMC6906744; doi:10.1128/mSystems.00748-19)
Supplement: TABLE S1 [file mSystems.00748-19-st001.xlsx]

## Sheet: Sheet1
Table S1 Mass Isotopomer Distributions.
Methane, 0.1 h-1																	Methane 0.05 h-1																	Methanol 0.1 h-1
Time (min)		0		1		2.5		5		10		20		40			Time (min)		0		1		2.5		5		10		20		40			Time (min)		0		1		2.5		5		10		20		40
Metabolites	MID	avg	std	avg	std	avg	std	avg	std	avg	std	avg	std	avg	std		Metabolites	MID	avg	std	avg	std	avg	std	avg	std	avg	std	avg	std	avg	std		Metabolites	MID	avg	std	avg	std	avg	std	avg	std	avg	std	avg	std	avg	std
SUC	M0	0.950685	0.0067258	0.929211	0.0187892	0.907597	0.00314831	0.836044	0.00378137	0.67316	0.0410387	0.391467	0.0497053	0.159049	0.00981406		SUC	M0	0.953739	0.00126374	0.943828	0.00344509	0.916851	0.00543071	0.825736	0.00525169	0.682291	0.0186415	0.419188	0.00619413	0.200314	0.0107692		SUC	M0	0.951915	0.000675665	0.926848	0.007604	0.872063	0.0242276	0.783959	0.0735028	0.635168	0.0921454	0.479598	0.0924278	0.317113	0.0819891
	M1	0.0445178	0.00540892	0.0644272	0.0230551	0.0716381	0.00592487	0.0909445	0.00442571	0.0843059	0.0100615	0.0563822	0.0110129	0.0174977	0.00229216			M1	0.0410215	0.000817069	0.0497019	0.00454702	0.058109	0.00330681	0.0847472	0.0169232	0.0752462	0.00620704	0.0477398	0.00824187	0.0201963	0.0013812			M1	0.0440184	0.000187107	0.0569524	0.00196115	0.0640371	0.0102265	0.0550441	0.00665632	0.0484154	0.0104093	0.0363447	0.00765536	0.0265398	0.00895381
	M2	0.00454047	0.00125908	0.00511244	0.00399334	0.0173886	0.00603209	0.0462647	0.00995493	0.0834874	0.00614541	0.0856271	0.010244	0.0499986	0.00700561			M2	0.00441336	0.00101435	0.00565622	0.00369746	0.0204175	0.00348825	0.0469152	0.00514737	0.0812738	0.00784813	0.0873665	0.00382149	0.0659057	0.00350271			M2	0.00383502	0.000347557	0.0121373	0.00462447	0.0306421	0.00826193	0.0498342	0.00937375	0.0526603	0.0041539	0.0611135	0.00457357	0.0510234	0.00120341
	M3	6.67626e-05	2.17073e-05	0.000201294	0.000206349	0.00181383	0.000849386	0.0172168	0.00253829	0.0676532	0.00705934	0.102291	0.00671426	0.0603108	0.0121373			M3	0.000107569	4.7047e-05	0.000250002	0.000180558	0.00255621	0.00163322	0.0214951	0.00918731	0.0559153	0.00555586	0.0798305	0.00552395	0.0518231	0.0035842			M3	6.13078e-05	2.39763e-05	0.00289195	0.0001993	0.0125371	0.00519416	0.030194	0.0100405	0.0604992	0.00321341	0.0689694	0.00641977	0.0635083	0.0128057
	M4	0.000139593	5.41775e-05	0.000620272	0.000571521	0.00151771	0.00207494	0.0094706	0.00283201	0.0911854	0.0243806	0.364009	0.0653873	0.712584	0.0165001			M4	0.00069804	0.000699299	0.000499939	0.000231673	0.00202396	0.00137389	0.0210615	0.00747699	0.104872	0.0245469	0.365555	0.00828041	0.66137	0.0146426			M4	0.000119647	7.27051e-05	0.00113403	0.00120949	0.0206836	0.0209797	0.0807431	0.0604571	0.202977	0.0950544	0.353557	0.0983999	0.541243	0.0785308
	M5	4.99509e-05	3.87247e-05	0.000427342	0.000614629	4.49951e-05	8.53883e-06	5.93216e-05	3.40319e-05	0.000208085	0.000169055	0.000223389	0.000289545	0.000559377	0.000444286			M5	2.08301e-05	1.84708e-05	6.40471e-05	5.1997e-05	4.25922e-05	2.10447e-05	4.50581e-05	4.04827e-05	0.000402159	0.000462613	0.000320233	0.000321754	0.000391446	0.000186055			M5	5.08355e-05	4.43203e-05	3.67681e-05	8.18936e-06	3.67802e-05	1.83666e-05	0.000225693	0.00028778	0.000280633	0.000133002	0.000416981	0.00016291	0.000863134	0.00039906
MAL	M0	0.944625	0.0026853	0.919505	0.0131339	0.780884	0.0350254	0.601551	0.0527228	0.416238	0.0925248	0.254139	0.0580113	0.111522	0.00778318		MAL	M0	0.943981	0.00116682	0.924691	0.00872041	0.809359	0.0218511	0.641452	0.0370047	0.498645	0.0147453	0.328608	0.0154122	0.168166	0.0112688		MAL	M0	0.947492	0.00142169	0.885642	0.00680858	0.71465	0.00852532	0.512702	0.00948636	0.36055	0.0108123	0.276532	0.0266999	0.246053	0.00603259
	M1	0.0464661	0.00327646	0.0676974	0.008959	0.14679	0.0263345	0.163838	0.0181783	0.103635	0.00998605	0.0482538	0.0131743	0.0146626	0.00182369			M1	0.0461469	0.00106337	0.0592992	0.0043974	0.109761	0.00955003	0.118721	0.022081	0.0856745	0.0130013	0.0509841	0.00147504	0.0247523	0.00116755			M1	0.0430493	0.000480706	0.0799052	0.0172693	0.115554	0.0472843	0.0836307	0.0371061	0.0532096	0.015207	0.040747	0.0117341	0.0362373	0.00700519
	M2	0.00883696	0.00134036	0.0122036	0.00428138	0.0596085	0.00629992	0.154003	0.0243373	0.201438	0.0259325	0.127056	0.0106799	0.054233	0.00312072			M2	0.00931585	0.00138324	0.0141133	0.00499393	0.0615948	0.0113191	0.143394	0.0147277	0.157753	0.0123587	0.115831	0.00400309	0.0848894	0.0093049			M2	0.00896577	0.00069673	0.0274156	0.00587785	0.0950011	0.00450086	0.12788	0.0439633	0.100097	0.0296468	0.0858239	0.0142359	0.0995902	0.0238627
	M3	7.03323e-05	0.000106766	0.000526759	0.000646848	0.0118726	0.00273778	0.0736495	0.0117853	0.233974	0.0664901	0.410899	0.0629864	0.513558	0.0146448			M3	0.0005171	0.00025693	0.00179429	0.00165589	0.0167948	0.00744144	0.0807315	0.0123199	0.204395	0.0230607	0.314388	0.0252235	0.347532	0.0300101			M3	0.000464714	0.000221935	0.00644975	0.00407103	0.0645626	0.0359387	0.236414	0.0747481	0.403739	0.0153265	0.460307	0.0211379	0.357165	0.0826906
	M4	1.51881e-06	2.63065e-06	6.70331e-05	9.82776e-05	0.000835286	0.000280384	0.0067556	0.00263343	0.0429779	0.00710278	0.155898	0.0197663	0.301886	0.00985983			M4	3.61296e-05	2.5903e-05	9.721e-05	0.000153022	0.00232638	0.00188918	0.0151495	0.00277537	0.0518524	0.0114623	0.186836	0.0121191	0.371115	0.0122794			M4	2.50197e-05	2.42688e-05	0.000571663	0.000495515	0.00937988	0.00704424	0.0352383	0.0145623	0.0753912	0.0179064	0.128268	0.0202391	0.257366	0.0508651
	M5	0	0	0	0	1.04649e-05	7.79799e-06	0.000203292	0.000337712	0.00173802	0.000853076	0.00375424	0.00109259	0.00413803	0.00132597			M5	3.0952e-06	2.69243e-06	5.45173e-06	9.44267e-06	0.000163755	0.000274718	0.000552104	0.000490256	0.0016798	0.000664346	0.0033531	0.00208851	0.0035445	0.00115646			M5	3.43564e-06	1.94888e-06	1.55697e-05	1.63764e-05	0.000852319	0.000276877	0.00413404	0.00124538	0.0070133	0.000808667	0.00832144	0.000168869	0.00578353	0.00197065
PEP	M0	0.964075	0.00252414	0.759587	0.0551107	0.454182	0.0323467	0.224483	0.023293	0.12933	0.0469983	0.0473876	0.011132	0.033654	0.0114656		PEP	M0	0.959166	0.00133506	0.678191	0.11524	0.346317	0.0892614	0.139039	0.045719	0.0639162	0.011134	0.0485913	0.0148207	0.0329549	0.0114811		PEP	M0	0.957743	0.00463594	0.428466	0.0230415	0.135217	0.000191902	0.0371183	0.012039	0.0220629	0.00951362	0.0162543	0.00532074	0.0278529	0.0133767
	M1	0.02999	0.00209957	0.206948	0.034758	0.310213	0.0022791	0.263943	0.00909168	0.118695	0.0222703	0.0211221	0.00965283	0.0105697	0.00333626			M1	0.0338413	0.00102583	0.220938	0.0258153	0.303178	0.0182737	0.198633	0.0313621	0.0714519	0.0151379	0.0177029	0.00390624	0.0101551	0.00236666			M1	0.0336719	0.00181614	0.314871	0.0905996	0.19002	0.11432	0.0478548	0.0325263	0.0137914	0.00306381	0.00920145	0.00149776	0.0197347	0.0114267
	M2	0.00574341	0.000653123	0.0289309	0.0239621	0.191053	0.020038	0.346693	0.00740972	0.334195	0.0203565	0.141357	0.0272283	0.02682	0.00748564			M2	0.00637295	0.00100531	0.0839886	0.07026	0.255254	0.060361	0.376999	0.0273036	0.289739	0.028216	0.110685	0.0138504	0.042268	0.0040725			M2	0.00676071	0.00122464	0.192444	0.062529	0.345427	0.0530447	0.227713	0.121842	0.0870465	0.0221748	0.0505697	0.000566298	0.0771995	0.0431922
	M3	0.000188342	0.000251047	0.00448106	0.00537629	0.0435839	0.0109241	0.163025	0.0130181	0.414279	0.080623	0.788465	0.046195	0.927164	0.0159413			M3	0.000616932	0.000368573	0.0163245	0.0211682	0.094086	0.0433623	0.282959	0.0592203	0.57194	0.0452669	0.82065	0.0279182	0.913352	0.0155338			M3	0.00181149	0.00161322	0.0622044	0.050835	0.323769	0.166246	0.683486	0.142929	0.87423	0.0102444	0.921234	0.00526754	0.873683	0.0658315
	M4	3.48083e-06	3.24226e-06	5.34228e-05	8.12301e-05	0.000967497	0.000344616	0.00185563	0.000773891	0.00350048	0.000632118	0.00166857	0.000331871	0.00179221	0.000889147			M4	3.20987e-06	3.1805e-07	0.000557696	0.000679368	0.00116498	0.000359374	0.00237048	0.000762663	0.00295339	0.000539083	0.0023711	0.000467487	0.00127013	0.000362031			M4	1.33517e-05	1.80558e-05	0.00201406	0.000277018	0.00556691	0.00092753	0.0038277	0.000598995	0.002869	0.000647085	0.00274102	0.000984654	0.00240958	0.000920475
3PG	M0	0.960805	0.00141105	0.782232	0.0441621	0.452628	0.0300325	0.224974	0.0230909	0.127511	0.0447722	0.0513817	0.0213328	0.0314956	0.00691235		3PG	M0	0.959599	0.00200262	0.666706	0.146396	0.349591	0.0773166	0.147025	0.0449576	0.0658494	0.0115375	0.0470927	0.01266	0.0343638	0.00983335		3PG	M0	0.959787	0.00169754	0.445421	0.00850947	0.133051	0.00172943	0.0376983	0.0066863	0.0233814	0.00806483	0.0170106	0.00493069	0.028607	0.0127398
	M1	0.032672	0.00111654	0.178368	0.031956	0.313795	0.00948357	0.271902	0.00948957	0.117443	0.0232343	0.0225607	0.00526145	0.00956022	0.00186935			M1	0.0333504	0.00143955	0.231837	0.0569404	0.298968	0.0164021	0.194363	0.0407371	0.0704724	0.0143891	0.0185228	0.00407663	0.00892162	0.00201023			M1	0.0330576	0.00187577	0.300435	0.091648	0.203047	0.118922	0.0471276	0.0288669	0.010787	0.00246634	0.00742906	0.00310588	0.0145525	0.0089913
	M2	0.00614064	6.68747e-05	0.0333571	0.0135954	0.187671	0.0218592	0.34113	0.0133307	0.333883	0.0184101	0.141345	0.0250814	0.0290616	0.00386521			M2	0.00608586	0.000516144	0.0843298	0.0708097	0.257095	0.0487708	0.373201	0.0126362	0.296441	0.0288994	0.108221	0.0094285	0.0424952	0.00232557			M2	0.00673023	0.000506294	0.190831	0.0492723	0.341387	0.0526815	0.234864	0.113346	0.0871951	0.0167246	0.0490014	0.00489623	0.0738319	0.0297402
	M3	0.000331273	0.000321393	0.0059426	0.0029693	0.0448859	0.0101141	0.159778	0.0106233	0.418683	0.0628006	0.782333	0.0505707	0.928172	0.00731597			M3	0.000929096	0.000357228	0.0168293	0.0184319	0.0927484	0.0417648	0.283143	0.0699848	0.563949	0.046568	0.824086	0.023609	0.912672	0.0138479			M3	0.000277314	0.000267024	0.0613051	0.0505144	0.317622	0.16999	0.675527	0.136563	0.875229	0.00602056	0.923036	0.0132063	0.881261	0.0490002
	M4	5.12362e-05	3.94597e-05	0.000100936	0.00012877	0.00101956	0.000303051	0.00221537	0.000194898	0.00247878	0.00049502	0.00237916	0.000655561	0.00171045	0.00084782			M4	3.60401e-05	1.35365e-05	0.000298222	0.000366304	0.00159785	0.000494289	0.00226778	0.000389357	0.00328812	0.000121471	0.00207714	0.000374222	0.00154704	0.000395235			M4	0.000148104	6.1041e-05	0.00200791	0.0003708	0.00489358	0.00011582	0.00478255	0.00103718	0.00348687	0.000453565	0.0035232	0.000273515	0.00322268	0.00038474
CIT	M0	0.928723	0.00139559	0.787791	0.00965004	0.513096	0.0126847	0.267155	0.0403349	0.142001	0.0633798	0.0676316	0.0223524	0.0313769	0.00900558		CIT	M0	0.925004	0.000857045	0.797073	0.0455995	0.532222	0.0365112	0.340451	0.0293673	0.238474	0.0297485	0.134976	0.0218079	0.0675227	0.00452239		CIT	M0	0.928616	0.00193668	0.545426	0.0350581	0.278565	0.0533905	0.179976	0.0469303	0.155249	0.0662981	0.136766	0.0766693	0.153369	0.0012566
	M1	0.062945	0.00181108	0.168242	0.0076451	0.268535	0.0178398	0.220782	0.00424098	0.0957238	0.0261176	0.0271694	0.00960068	0.00770998	0.00108753			M1	0.064931	0.00110611	0.147607	0.0201392	0.230569	0.0172668	0.174137	0.0266318	0.0927513	0.00969455	0.0389433	0.00279476	0.017111	0.000713384			M1	0.0621172	0.000824982	0.232362	0.076613	0.143528	0.0641781	0.0468986	0.0195267	0.0230553	0.00199396	0.0191348	0.0022769	0.0188371	0.00551101
	M2	0.00728801	0.000431672	0.0330158	0.00636139	0.153093	0.00609802	0.251163	0.0120474	0.204032	0.0267856	0.109743	0.021413	0.0365279	0.00228072			M2	0.00750112	0.000612016	0.0407076	0.0224781	0.155545	0.0233004	0.229325	0.010597	0.209206	0.0119864	0.131756	0.00857448	0.0695616	0.00765851			M2	0.00724827	0.000256231	0.140723	0.00750722	0.198275	0.0381266	0.110243	0.0348346	0.0589835	0.0114872	0.0414764	0.0117163	0.0412739	0.0182431
	M3	0.000390155	3.71859e-05	0.00562066	0.00182184	0.0509252	0.00425212	0.162915	0.0137194	0.229441	0.0206815	0.217172	0.0161635	0.171091	0.0125637			M3	0.000879004	0.000307577	0.00814061	0.00522281	0.0603667	0.0187143	0.163214	0.0102592	0.239982	0.0236163	0.266951	0.0271615	0.255088	0.00681986			M3	0.000358952	0.000138167	0.0540401	0.0154311	0.162774	0.0302258	0.148439	0.0494184	0.0992393	0.0240712	0.0912617	0.0412295	0.0671227	0.000336168
	M4	0.000584609	0.000340446	0.00334403	0.000393727	0.0125456	0.00305829	0.0745724	0.00686736	0.181383	0.0455639	0.168883	0.00717636	0.106411	0.00857474			M4	0.000873798	0.00017971	0.00317377	0.00125167	0.0172029	0.00812429	0.0659733	0.00342649	0.122054	0.0181697	0.160987	0.0025114	0.191328	0.0173773			M4	0.00141641	0.000432763	0.0214943	0.0132539	0.128071	0.0153613	0.179317	0.0557108	0.118068	0.0338976	0.0962378	0.0244032	0.100446	0.025556
	M5	6.20995e-05	5.19356e-05	0.00124082	0.00116989	0.00171116	0.000550442	0.0217758	0.00421768	0.133618	0.0515261	0.341914	0.0561225	0.495172	0.0281772			M5	0.00067798	0.000454305	0.00256337	0.00341457	0.00388423	0.00251455	0.0243584	0.00311533	0.0851277	0.0204591	0.207862	0.0412651	0.270487	0.0276221			M5	0.000197387	0.000228212	0.00556285	0.00509153	0.0795439	0.0560687	0.278845	0.0898654	0.432401	0.0107536	0.466428	0.000110006	0.449527	0.039531
	M6	5.63313e-06	4.68775e-06	0.000745969	0.000887644	9.23668e-05	2.78375e-05	0.00162043	0.000869365	0.0134542	0.0048318	0.0662348	0.0156556	0.149949	0.00450237			M6	0.000132333	0.000179034	0.000733855	0.00105765	0.000208344	0.000146307	0.00247458	0.00122791	0.012107	0.00302091	0.0576223	0.00894334	0.127704	0.00236228			M6	4.47718e-05	5.74904e-05	0.000384321	0.000262419	0.00882503	0.0075308	0.0546193	0.0220142	0.110275	0.0054423	0.146166	0.00188264	0.167792	0.00654924
	M7	1.12279e-06	1.06715e-06	1.9976e-07	3.45995e-07	1.91653e-06	1.22022e-06	1.59713e-05	1.49813e-05	0.000346968	0.000237166	0.00125223	0.000177214	0.00176173	0.000338278			M7	6.22701e-07	6.03835e-07	8.13252e-07	9.47733e-08	1.36604e-06	6.42071e-07	6.68151e-05	5.28243e-05	0.000297669	0.000131016	0.000901934	0.000296112	0.00119902	0.000231427			M7	1.40017e-06	1.16806e-06	7.15177e-06	8.84617e-06	0.000418125	0.000179326	0.00166159	0.00068054	0.00272863	0.000159493	0.00252979	0.000175409	0.00301391	0.000356643
R5P	M0	0.936838	0.00282611	0.898374	0.0259623	0.865653	0.0224473	0.847963	0.0222178	0.82935	0.0165409	0.799396	0.0291573	0.753828	0.0286645		R5P	M0	0.930336	0.00257694	0.91424	0.0136061	0.883423	0.0101094	0.867525	0.00538753	0.861862	0.00943641	0.842142	0.00646259	0.817272	0.011331		R5P	M0	0.930856	0.00439351	0.845051	0.0193932	0.785045	0.0262201	0.759624	0.0207902	0.729011	0.00419996	0.705119	0.0222439	0.721046	0.054769
	M1	0.052963	0.000744747	0.0780181	0.0172561	0.0844721	0.0148372	0.0619324	0.000504608	0.0499028	0.00388078	0.0495173	0.00132526	0.0442186	0.0031157			M1	0.0565688	0.00294487	0.0642308	0.00472383	0.0687331	0.00403227	0.0551781	0.00300824	0.0505933	0.000838389	0.0507287	0.001286	0.0465505	0.00411915			M1	0.0505058	0.00181714	0.0908345	0.02387	0.0670686	0.0113965	0.04771	0.00274145	0.0422372	0.00304342	0.0392882	0.00799988	0.0460931	0.00426878
	M2	0.00845147	0.00163522	0.0114586	0.00520813	0.0320908	0.0075319	0.0312373	0.00527048	0.0228479	0.00372936	0.0121182	0.00105345	0.0105805	0.00212855			M2	0.00898853	0.000767369	0.0140767	0.00305521	0.0247572	0.00138206	0.0230693	0.00336371	0.0127069	0.00147573	0.0100653	0.00108577	0.0106752	0.00147526			M2	0.0105311	0.00074009	0.0382921	0.00480917	0.0463681	0.0223134	0.0199904	0.00631127	0.0117587	0.000831516	0.00942919	0.00190912	0.00992799	0.00228101
	M3	0.000295261	0.000279945	0.000721332	0.000796258	0.0118931	0.00207027	0.0311899	0.00419195	0.0259381	0.00338223	0.00863112	0.00226106	0.00456942	0.00157064			M3	0.000799931	0.000505919	0.00334376	0.00403493	0.0139796	0.00317226	0.0214029	0.00081431	0.0126319	0.00172448	0.00472799	0.00065644	0.00284614	0.000286738			M3	0.000455502	7.5052e-05	0.0136875	0.000980277	0.038927	0.0164455	0.0223195	0.0150881	0.0072819	0.00432545	0.00424831	0.00089178	0.00679596	0.00107846
	M4	0.001237	0.000767667	0.011307	0.012875	0.00528561	0.00132582	0.0209943	0.00934646	0.0408245	0.00525913	0.0331998	0.00141036	0.0147693	0.00372904			M4	0.00103816	0.000633648	0.00230784	0.00205924	0.00586941	0.0036109	0.0226513	0.00309899	0.0293996	0.00164831	0.0176058	0.00362387	0.0111519	0.0013839			M4	0.00706408	0.00637842	0.0101176	0.00745132	0.0419014	0.0095221	0.0542106	0.0217497	0.0372108	0.00987272	0.0245691	0.00105264	0.0281147	0.0021139
	M5	4.69818e-06	5.58909e-06	5.08332e-05	5.88838e-05	0.000348849	0.000468249	0.00658643	0.00364385	0.0306847	0.0129306	0.0969017	0.0307085	0.171267	0.0322424			M5	0.00215538	0.000770501	0.00171586	0.0003346	0.00311317	0.00118827	0.01001	0.00304574	0.0325823	0.00829316	0.0743426	0.00300738	0.111108	0.00947082			M5	4.36529e-05	2.48117e-05	0.000923613	0.000987054	0.0192797	0.0139435	0.0944539	0.0260478	0.170449	0.00631003	0.216182	0.0156935	0.187543	0.0638341
	M6	0.000210284	0.000158688	6.99147e-05	0.000120179	0.000256739	8.43163e-06	9.70504e-05	0.000130559	0.000452341	0.000165957	0.000235418	0.000178359	0.000766803	0.000703318			M6	0.000113059	0.000105635	8.53516e-05	0.000132642	0.000124392	1.11708e-05	0.000163077	0.000185563	0.000223716	0.000211264	0.000387875	0.000255011	0.000396296	9.52542e-05			M6	0.00054367	0.000522071	0.00109406	0.000132657	0.00141013	0.000469698	0.00169131	0.000947553	0.00205142	0.000186756	0.0011645	0.000298827	0.00136004	0.000569231
F6P	M0	0.92279	0.00419324	0.780137	0.0218005	0.481461	0.0359712	0.231138	0.0727205	0.115755	0.0506111	0.0704903	0.0316678	0.0311251	0.0137359		F6P	M0	0.931534	0.0100942	0.775808	0.0554452	0.387252	0.0194762	0.224206	0.0684273	0.176478	0.0219117	0.128902	0.0423405	0.0820796	0.0336999		F6P	M0	0.922584	0.00116277	0.479807	0.123513	0.200461	0.0739918	0.103273	0.0233581	0.0661811	0.0176388	0.0476622	0.0058446	0.0811929	0.0325625
	M1	0.063698	0.0037935	0.173071	0.0333709	0.214196	0.0481589	0.106897	0.0152561	0.0307084	0.0204796	0.00546602	0.00318241	0.00515298	0.0032636			M1	0.0541448	0.00924332	0.133145	0.00797725	0.1598	0.0542544	0.0616081	0.0183604	0.0262674	0.00173041	0.0148975	0.0104086	0.00652958	0.00294639			M1	0.0633421	0.00242539	0.209954	0.0845629	0.0713401	0.0215873	0.0201568	0.00382021	0.0143114	0.00452409	0.00915969	0.00170645	0.0121966	0.00256797
	M2	0.011943	0.00107463	0.0360618	0.0119863	0.155639	0.0043862	0.166227	0.0241487	0.0571365	0.0222031	0.0119853	0.00251091	0.00482514	0.00168579			M2	0.0127436	0.000441318	0.062702	0.0249148	0.165907	0.0127358	0.0912939	0.041718	0.0392009	0.00966418	0.0129882	0.00500924	0.00530953	0.00372297			M2	0.0124638	0.000688587	0.154806	0.0614149	0.121897	0.0606452	0.0277198	0.00526468	0.0133594	0.000828163	0.00934921	0.000727627	0.0123189	0.00381691
	M3	0.000592128	0.000142748	0.00692698	0.00592845	0.0964043	0.0243928	0.208206	0.0307061	0.12586	0.0279716	0.0241588	0.00919164	0.00444482	0.00262605			M3	0.000516415	0.000442519	0.0173894	0.021187	0.144616	0.00440919	0.168552	0.0454214	0.0664345	0.0285086	0.0233964	0.0055347	0.00875582	0.00259342			M3	0.000681597	0.000441008	0.0904739	0.0139033	0.162114	0.0858628	0.054449	0.0190929	0.0216255	0.0042649	0.0149431	0.00287893	0.0279772	0.0129907
	M4	2.033e-05	1.98879e-05	0.000574633	0.000924724	0.0394554	0.0135878	0.178484	0.0365193	0.219173	0.00479199	0.0474226	0.0055225	0.00883083	0.00532081			M4	6.5399e-05	4.01623e-05	0.00523672	0.00791569	0.0938011	0.0473328	0.215417	0.0175285	0.160613	0.0278297	0.0337987	0.00827922	0.0100265	0.00452196			M4	7.041e-05	8.16063e-05	0.0414995	0.0160952	0.182277	0.0526414	0.114618	0.0804233	0.0309219	0.00437213	0.0172291	0.000801125	0.0325181	0.0177023
	M5	0.000376903	0.000639594	2.12129e-06	3.67418e-06	0.0099964	0.00880756	0.081449	0.0114605	0.278702	0.0502898	0.221688	0.0149896	0.0852567	0.0585112			M5	3.98254e-05	5.40068e-05	0.000744949	0.00124985	0.0387526	0.0297044	0.168263	0.0215345	0.2829	0.0255761	0.171751	0.0253723	0.0824925	0.0202461			M5	0.00016232	0.000195744	0.0173597	0.0133716	0.156752	0.0551943	0.264067	0.0806222	0.1464	0.0293383	0.0962383	0.00679852	0.11591	0.0230724
	M6	0.000489757	0.000638695	0.00302166	0.00321896	0.00269604	0.00255627	0.0268264	0.00346436	0.170618	0.062267	0.615253	0.0540304	0.856822	0.0660625			M6	0.000870719	0.00055587	0.00334159	0.00315891	0.00963175	0.00570192	0.0691895	0.0263	0.245227	0.0346142	0.611465	0.0727844	0.802669	0.0607585			M6	0.000509271	7.49199e-05	0.0050373	0.00587151	0.0978915	0.0901596	0.403715	0.159123	0.697657	0.00829553	0.797422	0.0193251	0.713745	0.0868568
	M7	8.98018e-05	0.000154207	0.000204888	0.000227815	0.000151041	0.000203798	0.000772197	0.000853086	0.00204745	0.000842314	0.00353603	0.000816943	0.00354268	0.000294146			M7	8.54798e-05	6.66384e-05	0.00163168	0.000780466	0.000239595	0.000231659	0.00147055	0.00144639	0.00287939	0.00106384	0.00280157	0.00229478	0.00213737	0.00136345			M7	0.000186535	5.60314e-05	0.00106311	0.00102986	0.00726664	0.001391	0.0120013	0.000898107	0.00954343	0.00184105	0.00799627	0.000567818	0.0086515	0.000523211
6PG	M0	0.924857	0.0197461	0.843459	0.0540802	0.583861	0.0554068	0.372082	0.0135909	0.174229	0.0589917	0.155492	0.0730845	0.0560365	0.0222608		6PG	M0	0.931187	0.00379626	0.702448	0.161216	0.360327	0.0600734	0.222454	0.0264579	0.137307	0.0384575	0.0968073	0.02158	0.0594741	0.0185361		6PG	M0	0.912094	0.0115775	0.637325	0.168091	0.385009	0.124897	0.24832	0.105335	0.21583	0.0690641	0.175564	0.0872493	0.257761	0.0833363
	M1	0.0600124	0.0184947	0.103997	0.0204297	0.169637	0.00430326	0.0570607	0.0614809	0.0284927	0.0117619	0.00107269	0.00212372	0.00287753	0.00551848			M1	0.050478	0.00851315	0.194723	0.1206	0.102775	0.0684601	0.0289089	0.0279772	0.0396154	0.0383093	0.00486315	0.00529968	0.00113948	0.00164206			M1	0.0620026	0.0106786	0.161907	0.0833255	0.0605876	0.0117102	0.0261287	0.00807656	0.0166147	0.00390948	0.0108704	0.00445126	0.0173607	0.0114343
	M2	0.00966734	0.0056743	0.0419474	0.0284338	0.143574	0.011567	0.0773793	0.0135291	0.0401329	0.0215563	0.00301308	0.00357642	0.00123525	0.00216137			M2	0.0169062	0.00815868	0.0676369	0.0442889	0.182496	0.0962742	0.0989396	0.0252243	0.0213007	0.0195664	0.00606825	0.0069199	0.00120459	0.00152905			M2	0.0116988	0.00447501	0.108135	0.0779178	0.0897093	0.0517151	0.0277228	2.68862e-05	0.010586	0.00465134	0.0103748	0.00275232	0.00278415	0.000384435
	M3	0.000192268	0.000113424	0.00402991	0.00671498	0.0739564	0.0402995	0.179251	0.048666	0.0807247	0.0481046	0.0208259	0.00680957	0.000696148	0.0012811			M3	0.000119364	0.000167603	0.0261652	0.0254409	0.174879	0.0187924	0.190279	0.0544843	0.0594694	0.0334924	0.0212873	0.00624138	0.00535205	0.00512568			M3	0.000128823	1.96701e-05	0.0535321	0.00937276	0.120159	0.0782259	0.0307637	0.0185696	0.0100745	0.00619841	0.00992145	0.00224433	0.0101853	0.00184619
	M4	0.00200787	0.00174134	0.000195694	0.000338952	0.0252738	0.0116418	0.169325	0.0683552	0.192976	0.0195037	0.0491249	0.0185306	0.00737154	0.00851594			M4	0	0	0.0035326	0.00611865	0.115017	0.0747554	0.22319	0.0661042	0.133619	0.0299291	0.0347663	0.0174962	0.0264751	0.0104394			M4	7.87013e-05	8.09408e-05	0.026965	0.00416695	0.141721	0.0519074	0.109435	0.09565	0.034	0.00666454	0.0250753	0.00029535	0.0649507	0.0118637
	M5	0.00298004	0.00472166	0.00361768	0.00314586	0.00299516	0.00417456	0.112717	0.0700085	0.291073	0.0688755	0.166609	0.035325	0.053696	0.0410374			M5	8.60388e-05	0.000149024	0.000390246	0.000402138	0.0492296	0.0451818	0.15627	0.0409019	0.293102	0.051518	0.152312	0.0298915	0.0361973	0.01281			M5	0.000146892	9.34415e-05	0.0101308	0.00702424	0.124772	0.0112651	0.199602	0.0840658	0.113299	0.0343601	0.0653076	0.0183529	0.0618563	0.0110699
	M6	1.99643e-05	3.45792e-05	0.00275409	0.00426083	0.000234295	0.000204959	0.0321854	0.0416368	0.182002	0.0802959	0.598932	0.0735511	0.873122	0.0201449			M6	0.000597216	0.000515375	0.00510345	0.0081843	0.0152407	0.0217312	0.077795	0.0445522	0.310106	0.107608	0.67905	0.0320325	0.864302	0.0244411			M6	0.0133833	0.0185584	0.000711966	0.000724863	0.0714173	0.0481272	0.344491	0.0852724	0.584845	0.0230684	0.694394	0.0732007	0.582838	0.116734
	M7	0.000263481	0.000456363	0	0	0.00046847	0.000678357	0	0	0.0103702	0.013608	0.00493068	0.00572001	0.00496524	0.00555875			M7	0.000626279	0.000960597	0	0	3.54839e-05	6.14598e-05	0.00216378	0.00331002	0.00548107	0.0060373	0.00484594	0.00443517	0.005855	0.00518313			M7	0.000466674	0.000583184	0.00129287	0.00105762	0.00662452	0.00926928	0.0135368	0.000371289	0.0147509	0.00196924	0.00849276	0.000656326	0.0159516	0.0161573
FBP	M0	0.919811	0.00332498	0.785632	0.000768089	0.494372	0.0811163	0.256896	0.00912084	0.150536	0.0517101	0.0539849	0.0413606	0.0222521	0.00356214		FBP	M0	0.910352	0.00683101	0.719319	0.0299481	0.3758	0.0206291	0.185649	0.054532	0.112776	0.0100666	0.0546839	0.0209457	0.0293736	0.0079962		S7P	M0	0.906895	0.00202947	0.359632	0.0971128	0.156329	0.0768785	0.0872737	0.0330968	0.0621496	0.0165366	0.0420796	0.0110935	0.0922806	0.0285144
	M1	0.0589758	0.000699725	0.164434	0.030365	0.190515	0.0306821	0.0932623	0.0184333	0.021553	0.00526255	0.00567458	0.00225721	0.00300416	0.00229311			M1	0.0594746	0.00284377	0.153752	0.0106405	0.147131	0.0488288	0.064765	0.034153	0.0152261	0.00493792	0.00423415	0.00407055	0.00411118	0.00142062			M1	0.0717676	0.00112166	0.225807	0.0529106	0.0591387	0.00894512	0.0203153	0.00702822	0.0135989	0.00398752	0.00772124	0.0014227	0.0131883	0.00087623
	M2	0.0140216	0.00125865	0.0295643	0.0135313	0.153145	0.0401489	0.188179	0.0919629	0.0449227	0.00404122	0.018776	0.0258296	0.00216973	0.00236857			M2	0.01421	0.00366289	0.058262	0.024371	0.152654	0.0219377	0.0700677	0.0632606	0.0294587	0.00658561	0.0110306	0.00442547	0.00282108	0.00119881			M2	0.0137918	0.000916016	0.184915	0.0694053	0.0907119	0.0259916	0.0205304	0.00500023	0.0137492	0.00454934	0.00898346	0.000370828	0.013515	0.00294616
	M3	0.000705467	0.000825472	0.00587669	0.00657218	0.103067	0.00583062	0.191229	0.00138836	0.110422	0.0270863	0.0261679	0.00539375	0.00464361	0.00457925			M3	0.00274923	0.00230816	0.0246272	0.022995	0.151813	0.0174267	0.151162	0.0500771	0.0739367	0.0206914	0.0254825	0.00285097	0.0103509	0.00234098			M3	0.000969321	8.24761e-05	0.119932	0.0192941	0.137226	0.0690347	0.0281011	0.000562595	0.0137225	0.00290236	0.00863859	0.00247344	0.0184803	0.00770196
	M4	0.00408743	0.000618276	0.0072732	0.0117215	0.0435848	0.00641368	0.158271	0.0275129	0.181445	0.0282374	0.0551105	0.0199051	0.00964785	0.00303387			M4	0.00578138	0.0015592	0.0179681	0.00607833	0.102474	0.041397	0.231187	0.0124789	0.158334	0.0331407	0.0441746	0.00997715	0.0115444	0.00416649			M4	0.00308444	0.000593621	0.0693798	0.0193008	0.168697	0.0691856	0.0676737	0.02987	0.0242137	0.00399172	0.0182947	0.00289753	0.0336487	0.0151005
	M5	0.000612428	0.000474362	0.00228187	0.00424119	0.0105811	0.00216227	0.0920417	0.0123253	0.302797	0.00400671	0.218	0.0329041	0.0413879	0.0103755			M5	0.00109747	0.00100032	0.0125746	0.00937089	0.0559648	0.0356802	0.177621	0.0568092	0.299284	0.0165529	0.186254	0.0289114	0.0657578	0.00483367			M5	3.79511e-05	4.81297e-05	0.0259449	0.0145714	0.171033	0.0246854	0.130017	0.0768586	0.0375018	0.00524704	0.0205448	0.00330104	0.0411021	0.0187161
	M6	0.00140565	0.00165626	0.00445078	0.00646928	0.00152796	0.000947437	0.0166796	0.0196322	0.182358	0.0638572	0.61623	0.120377	0.90944	0.0100592			M6	0.0053013	0.00419425	0.0115671	0.013825	0.01056	0.003004	0.116579	0.0825246	0.303215	0.0549842	0.668097	0.0297924	0.870409	0.0169463			M6	0.000366589	0.000109117	0.00902457	0.00778143	0.133163	0.0390979	0.26339	0.0810998	0.165925	0.0457811	0.0951866	0.00398096	0.124655	0.0444965
	M7	0.000381045	0.000808318	0.000487697	0	0.00320786	0.000744148	0.00344079	0.00355009	0.00596572	0.00474812	0.00605595	0.00568899	0.0074546	0.00820493			M7	0.00103389	0.000352185	0.00193018	0.00266989	0.00360208	0.0012726	0.0029691	0.002807	0.0077695	0.00149011	0.00604344	0.00207757	0.00563159	0.000792641			M7	0.00154606	0.000725579	0.00396795	0.00188203	0.0742223	0.0601352	0.364725	0.146	0.655194	0.0222804	0.787298	0.0266861	0.658189	0.111363
																																			M8	0.00154117	0.000161654	0.00139684	0.00096143	0.00947927	0.0038406	0.0179743	0.00273436	0.0139451	0.00321988	0.0112525	0.00188779	0.0112121	0.00187945
ALA	M0	0.940967	0.0226316	0.896551	0.0296162	0.810983	0.0558977	0.485985	0.0190952	0.306019	0.0257553	0.205897	5.49836e-05	0.13211	0.00348806		ALA	M0	0.971755	0.0188843	0.901197	0.053988	0.788134	0.00115086	0.519401	0.0251678	0.30478	0.029894	0.2141	0.00750043	0.122167	0.0184023
	M1	0.0588862	0.0224242	0.0967755	0.0339386	0.130583	0.0943485	0.237015	0.0440248	0.134781	0.000893079	0.0340233	0.0171076	0.0118018	0.011595			M1	0.0281953	0.0188142	0.0902723	0.0469845	0.0936954	0.0734719	0.17652	0.0582003	0.0996783	0.0269421	0.0322896	0.0150027	0.0341901	0.0249214		FBP	M0	0.914156	0.00354071	0.500507	0.168694	0.209106	0.100873	0.085761	0.0257872	0.0445911	0.0102691	0.0260286	0.00209774	0.0443867	0.0241641
	M2	0.000146626	0.00020736	0.00664705	0.00428514	0.055441	0.0342183	0.186786	0.0188959	0.256971	0.0366869	0.11169	0.0645918	0.0386428	0.00661416			M2	4.95397e-05	7.00597e-05	0.00840721	0.00682949	0.112842	0.0731248	0.165525	0.0594802	0.19026	0.0430508	0.123085	0.000156346	0.0489666	0.010317			M1	0.0617363	0.0022718	0.196458	0.115599	0.0663551	0.0375519	0.0135059	0.00505995	0.00712933	0.000172876	0.0036832	0.000101452	0.00609911	0.000923313
	M3	0	0	2.63331e-05	3.72406e-05	0.00299286	0.00423255	0.0873289	0.0101131	0.300731	0.0120375	0.648092	0.0818797	0.807366	0.0256833			M3	0	0	0.000101578	0.000143653	0.0051731	0.0017177	0.137168	0.0219948	0.403969	0.0119289	0.626678	0.0198065	0.793176	0.0350513			M2	0.0157579	0.00303382	0.151087	0.0673094	0.112779	0.0530673	0.0203808	0.004372	0.00548834	0.00126459	0.00422368	0.00177286	0.00663868	0.00322194
	M4	0	0	0	0	0	0	0.00288454	0.00407936	0.00149909	0.00199891	0.000297755	0.000235193	0.0100799	0.00398612			M4	0	0	2.14876e-05	3.03881e-05	0.000155322	0.000219659	0.00138654	0.0018932	0.00131276	0.00185652	0.00384798	0.00254022	0.0015001	0.00204467			M3	0.00107593	0.000929911	0.0813781	0.0111492	0.162643	0.0910431	0.0543233	0.02439	0.0179998	0.00313126	0.0110178	0.00208827	0.0221083	0.0186158
																																			M4	0.0036594	0.00119781	0.0434429	0.00862913	0.179849	0.049861	0.116129	0.0851205	0.0282149	0.00566665	0.0128183	0.00110663	0.0224614	0.0120126
SER	M0	0.960925	0.00406812	0.799124	0.0323729	0.520427	0.000359062	0.302988	0.0207798	0.196264	0.0200999	0.121887	0.0159614	0.080036	0.028083		SER	M0	0.962699	0.00784233	0.73216	0.0923013	0.448793	0.0564811	0.2453	0.0415007	0.139308	0.0220189	0.106621	0.00749334	0.0895296	0.0121549			M5	0.000835869	0.00104559	0.0197665	0.0134633	0.160131	0.0424667	0.272341	0.0786345	0.147615	0.045898	0.0800491	0.00654917	0.107234	0.0410434
	M1	0.038032	0.00311096	0.174121	0.0285928	0.310193	0.0149731	0.271319	0.0111583	0.161366	0.0120504	0.0556749	0.00586393	0.0349843	0.0106846			M1	0.0362115	0.00702512	0.201049	0.0376132	0.31687	0.0200262	0.209747	0.0401789	0.104077	0.0144962	0.0583091	0.0116398	0.0400249	0.0128662			M6	0.00273419	0.00381127	0.00623259	0.0029548	0.0987865	0.085377	0.41532	0.174224	0.733322	0.0413404	0.846516	0.0141162	0.784338	0.0904583
	M2	0.000878772	0.000924971	0.0247925	0.00378672	0.131852	0.0176917	0.287998	0.00618289	0.303932	0.0227694	0.137398	0.0272679	0.0623537	0.0113843			M2	0.000890596	0.00107382	0.0533282	0.0371332	0.175625	0.0401294	0.291903	0.0226256	0.263542	0.0260501	0.116647	0.00692179	0.0558439	0.0114872			M7	4.43792e-05	4.95379e-05	0.00112738	0.000316745	0.0103509	0.00280605	0.0222392	0.00243374	0.0156397	0.00426779	0.015663	0.00040012	0.0131347	0.000470458
	M3	8.15652e-05	3.78349e-05	0.00189753	1.13988e-06	0.0374481	0.00231235	0.137422	0.0161949	0.336998	0.0389175	0.683247	0.0382087	0.819418	0.0491478			M3	8.89446e-05	0.000102455	0.0131004	0.0178311	0.0585705	0.0322231	0.252543	0.0605428	0.49132	0.0457423	0.716542	0.0185014	0.810586	0.0182896
	M4	8.29228e-05	5.6476e-06	6.47805e-05	5.54685e-06	7.98216e-05	4.72033e-05	0.000273829	0.000390532	0.001439	0.001747	0.00179329	0.000843969	0.00320771	0.00240015			M4	0.000109813	2.18183e-05	0.000362582	0.000424631	0.000141129	9.13161e-05	0.000507339	0.000619483	0.00175296	0.00168403	0.00188027	0.00175168	0.0040156	0.00279515		ALA	M0	0.935071	0.0420757	0.909927	0.00281737	0.758148	0.0946539	0.523231	0.192183	0.382213	0.165853	0.335547	0.137951	0.192054	0.00931638
																																			M1	0.0645017	0.0419629	0.0763559	0.000767579	0.110573	0.0122591	0.0762293	0.0213062	0.0479544	0.0411696	0.0315377	0.0110507	0.0298632	0.0236096
THR	M0	0.948984	0.00135862	0.945554	0.0042657	0.913274	0.00456801	0.772464	0.0134265	0.49875	0.00357673	0.277452	0.0255391	0.1501	0.00972937		THR	M0	0.945147	0.0050591	0.933249	0.0179294	0.868553	0.0968127	0.720401	0.148719	0.490789	0.116346	0.318577	0.0444997	0.196408	0.0235635			M2	6.57435e-05	9.29754e-05	0.00683458	0.00612239	0.0741168	0.0180331	0.0946945	0.0143516	0.088139	0.000990227	0.0546227	0.025636	0.0804906	0.0432331
	M1	0.0480148	0.00106193	0.0515678	0.00475609	0.0738358	0.0037226	0.133189	0.00240836	0.148088	0.0111444	0.0667882	0.0107395	0.0212404	0.0040017			M1	0.0508115	0.00417453	0.0592487	0.0118767	0.0894806	0.0412781	0.123975	0.0274841	0.106623	0.0240941	0.0592462	0.0106154	0.0302871	0.00272045			M3	0.000361757	0.000205816	0.00667239	0.00940952	0.0571206	0.0643016	0.30545	0.19883	0.481586	0.205891	0.577761	0.17539	0.697445	0.0573181
	M2	0.00292286	0.000244662	0.00272174	0.000433954	0.0117751	0.00111589	0.071281	0.0135539	0.192465	0.00444098	0.173764	0.0112899	0.0642328	0.0149847			M2	0.00352285	0.000882195	0.00658881	0.00536981	0.0305865	0.0385412	0.0979603	0.0659909	0.175062	0.029132	0.123985	0.0177664	0.0603787	0.0158876			M4	0	0	0.000210592	0.000297822	4.25427e-05	6.01644e-05	0.000395342	0.000307239	0.000107329	0.000141821	0.000531688	0.00075192	0.00346392	0.00448224
	M3	7.4741e-05	5.35264e-05	0.000152956	5.91563e-05	0.00104623	0.000138943	0.0219009	0.00235446	0.149473	0.0074299	0.422114	0.0358119	0.589131	0.0144837			M3	0.000469252	0.000190121	0.000732682	0.000600091	0.0106845	0.0162275	0.0535808	0.0502374	0.212585	0.0988569	0.421283	0.0474155	0.513229	0.0187255
	M4	3.29261e-06	1.49794e-06	3.74026e-06	2.71985e-06	6.92744e-05	0.000131541	0.00116596	7.35253e-05	0.011224	0.00253922	0.0598809	0.0103173	0.175296	0.0101784			M4	4.98164e-05	7.99794e-05	0.00018097	0.000247023	0.000695139	0.000803972	0.00408292	0.00544838	0.0149405	0.00603273	0.0769085	0.0191104	0.199697	0.0273237		SER	M0	0.956904	0.000898975	0.686216	0.130204	0.437246	0.174001	0.250741	0.0764527	0.171307	0.0144576	0.138749	0.0417641	0.115852	0.0165913
																																			M1	0.0417594	0.000335014	0.2313	0.0757095	0.316672	0.0302586	0.33629	0.0785162	0.244174	0.0774093	0.193779	0.0364143	0.148096	0.0193919
GLU	M0	0.929995	0.00300076	0.918522	0.00758631	0.883941	0.00335606	0.807003	0.00264862	0.639535	0.0454545	0.428253	0.00468886	0.193726	0.0179854		GLU	M0	0.910861	0.00591724	0.909187	0.0229775	0.879441	0.00432822	0.785513	0.00297453	0.613062	0.026963	0.409777	0.00645799	0.197428	0.00637076			M2	0.00068451	8.48164e-05	0.0664722	0.0356013	0.137089	0.0557668	0.165961	0.0137144	0.196877	0.0151617	0.221108	0.02749	0.208679	0.00332261
	M1	0.0585991	0.00222406	0.0702344	0.00582808	0.0898084	0.00576591	0.10831	0.00119582	0.117012	0.0144584	0.0809364	0.0106866	0.0331829	0.00611241			M1	0.077584	0.00451278	0.0763737	0.0188832	0.0886929	0.00374909	0.109324	0.0109571	0.113653	0.00937724	0.074156	0.00427357	0.0330817	0.00185905			M3	0.000158798	0.000101093	0.0159324	0.0189172	0.108797	0.0877446	0.244841	0.142004	0.385341	0.0779355	0.445382	0.0218773	0.526245	0.0310664
	M2	0.00891734	0.00133604	0.00959516	0.00129555	0.0203386	0.00134705	0.0529515	0.000979025	0.101323	0.0164091	0.114502	0.0125858	0.0861949	0.007009			M2	0.0103076	0.00137734	0.0120302	0.00331849	0.0243941	0.00355117	0.058868	0.000846743	0.106307	0.00675117	0.124172	0.00258233	0.0985285	0.00394364			M4	0.000492883	0.000378051	7.94772e-05	2.38372e-05	0.000195803	0.000231431	0.00216734	0.000749554	0.0023011	0.000177829	0.000981902	0.000262872	0.00282993	0.000813827
	M3	0.000572818	0.000129615	0.000653451	0.000379588	0.00386605	0.000455046	0.02354	0.00107416	0.0830531	0.00644376	0.129949	0.00898432	0.0998157	0.0074271			M3	0.000594303	0.000119367	0.00113885	0.000566483	0.00489396	0.00198225	0.0310986	0.00242671	0.0851587	0.00638967	0.11632	0.00327789	0.0926747	0.00401604
	M4	0.000587327	0.000653637	0.000262127	1.08361e-05	0.00106944	0.000483839	0.00706214	0.000712647	0.0518213	0.0104677	0.205305	0.0221836	0.441224	0.0425673			M4	0.000292023	3.93484e-05	0.000587699	0.000280918	0.00170691	0.000886195	0.0134642	0.00421428	0.0707367	0.0151669	0.219952	0.00844539	0.410379	0.00861063		THR	M0	0.944936	0.00105567	0.939309	0.00283765	0.879473	0.0197649	0.709229	0.0257424	0.493966	0.0696068	0.334979	0.0894442	0.222497	0.0268745
	M5	0.00108364	0.000223925	0.000295722	9.3928e-05	0.000583583	0.000123922	0.00112852	0.000112253	0.00781986	0.00147474	0.0439416	0.00502164	0.149821	0.00634543			M5	0.000361429	6.55829e-05	0.000682112	0.000187349	0.000871091	0.00080476	0.00173213	0.000603735	0.0110822	0.00264363	0.0556224	0.0020015	0.167908	0.00410422			M1	0.0517611	9.92049e-05	0.0558694	0.000345109	0.0787184	0.00195924	0.0917649	0.0224873	0.0576303	0.0174299	0.0362663	0.00916286	0.0310598	0.00731992
																																			M2	0.00289972	0.00119825	0.00406007	0.00185583	0.0285565	0.0122076	0.0915882	0.00189824	0.101533	0.0156517	0.0804504	0.00361007	0.0803819	0.00946327
Note: Under methane conditions, S7P was interfered with another metabolite at M+4. Therefore, it was not used for flux calculations under methane conditions.																																			M3	0.000393732	0.000249097	0.000755318	0.000631368	0.0127928	0.00889475	0.100845	0.0457854	0.317508	0.0902764	0.473008	0.0850902	0.532602	0.0157086
																																			M4	9.64616e-06	7.31461e-06	6.40118e-06	5.34908e-06	0.000459608	0.000621831	0.00657276	0.00434259	0.0293626	0.012412	0.0752969	0.0171269	0.13346	0.0279491
																																		GLU	M0	0.923615	0.0028059	0.913437	0.00179869	0.864353	0.0187324	0.789966	0.0208343	0.610205	0.063729	0.453905	0.0528949	0.2257	0.0124154
																																			M1	0.0639205	0.00390377	0.0673042	0.00345426	0.0814119	0.00343267	0.0780151	0.0118458	0.0809799	0.0152974	0.0579399	0.0112831	0.0303461	0.00385011
																																			M2	0.00977609	0.000222734	0.0149032	0.000340109	0.0319233	0.0104193	0.0536712	0.00591509	0.0829461	0.00295125	0.0987012	0.00159249	0.0891006	0.00951352
																																			M3	0.000686968	0.000332706	0.00220005	0.000886755	0.0132812	0.00454828	0.0335415	0.00140483	0.0688776	0.00335957	0.0881797	0.00119528	0.111819	0.0119318
																																			M4	0.000306841	7.39295e-06	0.000849266	0.000606975	0.00773938	0.00692654	0.0390527	0.0222208	0.137337	0.0658349	0.257666	0.0549292	0.434699	0.00654252
																																			M5	0.00169454	0.00164592	0.00130584	0.000178269	0.00129156	0.000270945	0.00575345	0.00313936	0.0196546	0.00688071	0.0436083	0.009646	0.108335	0.00633758
