# Supplementary material for: Quantifying Methane and Methanol Metabolism of “Methylotuvimicrobium buryatense” 5GB1C under Substrate Limitation
Source: mSystems. 2019 Dec 10;4(6):e00748-19. doi: 10.1128/mSystems.00748-19 (PMC6906744; doi:10.1128/mSystems.00748-19)
Supplement: TABLE S2 [file mSystems.00748-19-st002.xlsx]

## Sheet: Sheet1
Table S2 Metabolite pool sizes
Bacterial strains	E. coli strain BL21DE3		M. buryatense 5GB1C
Growth conditions	13C6 glucose ~0.65 h-1		Methane 0.05 h-1		Methane 0.1 h-1		Methanol 0.05 h-1		Methanol 0.1 h-1
Metabolite	Average	stdv	Average	stdv	Average	stdv	Average	stdv	Average	stdv
SUC	0.00656263	0.000709406	0.000273166	3.28227e-05	0.000605451	6.985e-05	0.00054484	0.00023549	0.000508016	0.000109169
MAL	0.00135673	0.000135843	0.000605854	0.000258472	0.00089253	0.000137868	0.00177306	0.00104941	0.0019599	0.000687045
PEP	0.000162387	2.02123e-05	0.000815386	0.000122103	0.000790674	0.000177125	0.000449129	0.000129819	0.000499134	0.000206784
3PG	0.00180112	0.000159839	0.00329376	0.000348617	0.00357035	0.000476156	0.00214261	0.000444296	0.0025419	0.00116371
CIT	0.00157644	0.000202267	0.000783599	0.000125843	0.00112954	0.000212453	0.000807457	0.000248878	0.00103494	0.000112232
R5P	0.00054542	8.45888e-05	0.000267066	9.14928e-05	0.000227889	3.64434e-05	0.000180688	1.75338e-05	0.000177877	8.579e-06
F6P	0.00185647	0.000172904	0.000227381	0.000123161	0.000487475	5.79221e-05	0.000524592	9.47981e-05	0.000721107	0.000129915
6PG	0.00784996	0.000340374	9.35828e-05	5.5816e-05	7.89381e-05	4.9516e-05	8.66027e-05	1.10999e-05	9.79409e-05	1.44432e-05
FBP	0.00812907	0.00062216	0.000822121	0.000113081	0.00131155	0.000318949	0.00148639	0.000449308	0.00250917	0.000915831
ALA	0.00274825	0.00028971	0.000439523	7.72242e-05	0.000612478	5.13933e-06	0.00218007	0.00114836	0.00110738	0.000592688
SER	0.000412002	5.62898e-05	0.000359184	9.67354e-05	0.000396443	8.54035e-05	0.000336782	4.58684e-05	0.000324372	3.59658e-05
THR	0.00084279	0.000127819	0.000192453	9.95857e-06	0.000241906	1.55356e-05	0.000194877	5.1801e-05	0.000203026	7.58299e-05
GLU	0.0682453	0.00666293	0.0360226	0.00275939	0.0427604	0.00162551	0.0274745	0.00212932	0.0324875	0.00207112
