# Supplementary material for: Quantifying Methane and Methanol Metabolism of “Methylotuvimicrobium buryatense” 5GB1C under Substrate Limitation
Source: mSystems. 2019 Dec 10;4(6):e00748-19. doi: 10.1128/mSystems.00748-19 (PMC6906744; doi:10.1128/mSystems.00748-19)
Supplement: TABLE S3 [file mSystems.00748-19-st003.xlsx]

## Sheet: Sheet1
Table S3 Metabolic network and atom transitions
#	Reaction (carbon atom transitions)	Notes
1	CH4.ex (a) -> CH4 (a) / CH3OH.ex (a) -> CH3OH (a)	This is the 13C substrate uptake reaction.
2	CH4 (a) -> CH3OH (a)	This reaction is present only when CH4 is the substrate.
3	CH3OH (a) -> HCHO (a)	CH3OH (a) -> HCHO (a) + ATP was used when CH3OH is the substrate.
4	HCHO (a) -> HCOOH (a) + NADPH
5	HCOOH (a) -> CO2 (a) + NADH
6	HCHO (a) + Ru5P (bcdef) -> H6P (abcdef)
7	H6P (abcdef) -> F6P (abcdef)
8	G6P (abcdef) <-> F6P (abcdef)
9	Ru5P (abcde) <-> X5P (abcde)
10	Ru5P (abcde) <-> R5P (abcde)
11	X5P (abcde) + R5P (fghij) <-> GAP (cde) + S7P (abfghij)
12	GAP (abc) + S7P (defhijk) <-> E4P (hijk) + F6P (defabc)
13	X5P (abcde) + E4P (fghi) <-> GAP (cde) + F6P (abfghi)
14	F6P (abcdef) + ATP -> FBP (abcdef)
15	FBP (abcdef) <-> DHAP (cba) + GAP (def)
16	DHAP (abc) <-> GAP (abc)
17	GAP (abc) <-> 3PG (abc) + ATP + NADH
18	3PG (abc) <-> PEP (abc)
19	PEP (abc) -> Pyr (abc) + ATP
20	G6P (abcdef) -> 6PG (abcdef) + NADPH
21	6PG (abcdef) -> Ru5P (bcdef) + CO2 (a) + NADPH
22	6PG (abcdef) -> KDPG (abcdef)
23	KDPG (abcdef) -> Pyr (abc) + GAP (def)
24	Pyr (abc) -> AcCoA (bc) + CO2 (a) + NADH
25	OAA (abcd) + AcCoA (ef) -> Cit (dcbfea)
26	Cit (abcdef) <-> ICit (abcdef)
27	ICit (abcdef) -> AKG (abcde) + CO2 (f) + NADPH
28	AKG (abcde) -> Suc (bcde) + CO2 (a) + NADH + ATP
29	SucCoA (abcd) <-> Suc (abcd) + ATP
30	Suc (abcd) <-> Fum (abcd) + NADH
31	Fum (abcd) <-> Mal (abcd)
32	Mal (abcd) <-> OAA (abcd) + NADH
33	Mal (abcd) + ATP -> Glx (ab) + AcCoA (dc)
34	Glx (ab) + Ser (cde) -> Gly (ab) + Hpyr (cde)
35	Hpyr (abc) + NADH + ATP -> 3PG (abc)
36	Mal (abcd) <-> Pyr (abc) + CO2 (d) + NADPH
37	Pyr (abc) + CO2 (d) + ATP -> OAA (abcd)
38	AKG (abcde) + Gln (fghij) + NADPH -> Glu (abcde) + Glu (fghij)
39	Glu (abcde) + ATP -> Gln (abcde)
40	Glu (abcde) + ATP + 2*NADPH -> Pro (abcde)
41	Glu (abcde) + CO2 (f) + Gln (ghijk) + Asp (lmno) + AcCoA (pq) + 5*ATP + NADPH -> Arg (abcdef) + AKG (ghijk) + Fum (lmno) + Ac (pq)
42	OAA (abcd) + Glu (efghi) -> Asp (abcd) + AKG (efghi)
43	Asp (abcd) + Gln (efghi) + 2*ATP -> Asn (abcd) + AKG (efghi)
44	Pyr (abc) + Glu (defgh) -> Ala (abc) + AKG (defgh)
45	3PG (abc) + Glu (defgh) -> Ser (abc) + AKG (defgh) + NADH
46	Ser (abc) <-> Gly (ab) + MEETHF (c)
47	Gly (ab) <-> CO2 (a) + MEETHF (b) + NADH
48	Ser (abc) + AcCoA (de) -> Cys (abc) + Ac (de)
49	Asp (abcd) + Pyr (efg) + Glu (hijkl) + SucCoA (mnop) + ATP + 2*NADPH -> LLDAP (abcdgfe) + AKG (hijkl) + Suc (mnop)
50	LLDAP (abcdefg) -> Lys (abcdef) + CO2 (g)
51	Asp (abcd) + 2*ATP + 2*NADPH -> Thr (abcd)
52	Asp (abcd) + METHF (e) + Cys (fgh) + SucCoA (ijkl) + ATP + 2*NADPH -> Met (abcde) + Pyr (fgh) + Suc (ijkl)
53	Pyr (abc) + Pyr (def) + Glu (ghijk) + NADPH -> Val (abcef) + CO2 (d) + AKG (ghijk)
54	AcCoA (ab) + Pyr (cde) + Pyr (fgh) + Glu (ijklm) + NADPH -> Leu (abdghe) + CO2 (c) + CO2 (f) + AKG (ijklm) + NADH
55	Thr (abcd) + Pyr (efg) + Glu (hijkl) + NADPH -> Ile (abfcdg) + CO2 (e) + AKG (hijkl)
56	PEP (abc) + PEP (def) + E4P (ghij) + Glu (klmno) + ATP + NADPH -> Phe (abcefghij) + CO2 (d) + AKG (klmno)
57	PEP (abc) + PEP (def) + E4P (ghij) + Glu (klmno) + ATP + NADPH -> Tyr (abcefghij) + CO2 (d) + AKG (klmno) + NADH
58	Ser (abc) + R5P (defgh) + PEP (ijk) + E4P (lmno) + PEP (pqr) + Gln (stuvw) + 3*ATP + NADPH -> Trp (abcedklmnoj) + CO2 (i) + GAP (fgh) + Pyr (pqr) + Glu (stuvw)
59	R5P (abcde) + FTHF (f) + Gln (ghijk) + Asp (lmno) + 5*ATP -> His (edcbaf) + AKG (ghijk) + Fum (lmno) + 2*NADH
60	MEETHF (a) + NADH -> METHF (a)
61	HCOOH (a) + ATP -> FTHF (a)
62	MEETHF (a) <-> FTHF (a) + NADPH + ATP
63	NADH -> 3*ATP
64	NADH <-> NADPH
65	AcCoA (ab) <-> Ac (ab) + ATP
66	0.446*Ala + 0.202*Arg + 0.119*Asn + 0.602*Asp + 0.049*Cys + 0.428*Glu + 0.15*Gln + 0.627*Gly + 0.088*His + 0.271*Ile + 0.277*Leu + 0.25*Lys + 0.127*Met + 0.21*Phe + 0.195*Pro + 0.265*Ser + 0.298*Thr + 0.072*Trp + 0.14*Tyr + 0.364*Val + 0.222*G6P + 0.158*F6P + 0.237*R5P + 0.208*GAP + 0.005*PEP + 0.015*Pyr + 5.377*AcCoA + 0.212*FTHF + 54.35*ATP + 5.363*NADPH -> Biomass + 1.455*NADH	2.438 mmol of G6P is required for 1g of biomas synthesis under methanol conditions. Biomass compositions were based on a previous genome-scale flux balance analysis of Methylomicrobium buryatense 5GB1 [1].
67	ATP -> ATP.ex
68	CO2 (a) -> CO2.ex (a)
69	HCOOH (a) -> HCOOH.ex (a)
70	12CH4.ex (a) -> 12CH4 (a) / 12CH3OH.ex (a) -> 12CH3OH (a)	This is the 12C substrate uptake reaction.
Reference
[1]	Torre, Andrea, et al. "Genome-scale metabolic reconstructions and theoretical investigation of methane conversion in Methylomicrobium buryatense strain 5G (B1)." Microbial cell factories 14.1 (2015): 188
	MEETHF:5,10-methylenetetrahydrofolate
	FTHF: 10-formyltetrahydrofolate
	METHF: 5-methyltetrahydrofolate
