# Supplementary material for: Quantifying Methane and Methanol Metabolism of “Methylotuvimicrobium buryatense” 5GB1C under Substrate Limitation
Source: mSystems. 2019 Dec 10;4(6):e00748-19. doi: 10.1128/mSystems.00748-19 (PMC6906744; doi:10.1128/mSystems.00748-19)
Supplement: TABLE S4 [file mSystems.00748-19-st004.xlsx]

## Sheet: Sheet1
Table S4 Flux distributions.
Methanol, 0.05 h-1				Methanol, 0.1 h-1				Methane 0.05 h-1				Methane, 0.1 h-1
Reactions	Best fit	LB	UB	Reactions	Best fit	LB	UB	Reactions	Best fit	LB	UB	Reactions	Best fit	LB	UB
CH3OH.ext -> CH3OH	3.6627	3.4369	3.9161	CH3OH.ext -> CH3OH	6.6658	6.3626	6.9737	CH4.ext -> CH4	5.1521	4.9422	5.3404	CH4.ext -> CH4	9.0014	8.7229	9.2787
CH3OH -> HCHO + ATP	3.7086	3.4785	3.9653	CH3OH -> HCHO + ATP	6.7114	6.4097	7.0216	CH4 -> CH3OH	5.1866	4.9762	5.3768	CH4 -> CH3OH	9.0144	8.738	9.2909
HCHO -> HCOOH + NADPH	0.3074	0.0661	0.6992	HCHO -> HCOOH + NADPH	0.8502	0.2141	1.3068	CH3OH -> HCHO	5.1866	4.9762	5.3768	CH3OH -> HCHO	9.0144	8.738	9.2909
HCOOH -> CO2 + NADH	0.1194	0	0.5099	HCOOH -> CO2 + NADH	0.5383	0	1.0023	HCHO -> HCOOH + NADPH	1.3533	0.0041	1.9757	HCHO -> HCOOH + NADPH	3.076	2.4934	3.6085
HCHO + Ru5P -> H6P	3.4012	3.1002	3.737	HCHO + Ru5P -> H6P	5.8612	5.5009	6.6452	HCOOH -> CO2 + NADH	1.3483	0	1.9707	HCOOH -> CO2 + NADH	3.0314	2.4475	3.5792
H6P -> F6P	3.4012	3.1002	3.737	H6P -> F6P	5.8612	5.5009	6.6452	HCHO + Ru5P -> H6P	3.8333	3.2516	5.2524	HCHO + Ru5P -> H6P	5.9384	5.4709	6.4641
G6P <-> F6P	-0.2382	-0.5802	-0.1449	G6P <-> F6P	-0.2657	-1.1113	-0.2469	H6P -> F6P	3.8333	3.2516	5.2524	H6P -> F6P	5.9384	5.4709	6.4641
Ru5P <-> X5P	-2.2307	-2.3925	-2.0523	Ru5P <-> X5P	-3.9472	-4.195	-3.702	G6P <-> F6P	-0.1677	-1.6131	-0.012	G6P <-> F6P	-0.0268	-0.0303	-0.0237
Ru5P <-> R5P	-1.0831	-1.1619	-0.9951	Ru5P <-> R5P	-1.914	-2.0383	-1.7958	Ru5P <-> X5P	-2.4749	-2.862	-2.1772	Ru5P <-> X5P	-4.0021	-4.3531	-3.689
X5P + R5P <-> GAP + S7P	-1.1041	-1.1842	-1.0158	X5P + R5P <-> GAP + S7P	-1.9529	-2.0759	-1.8316	Ru5P <-> R5P	-1.2032	-1.3965	-1.0554	Ru5P <-> R5P	-1.934	-2.1088	-1.7791
GAP + S7P <-> E4P + F6P	-1.1041	-1.1842	-1.0158	GAP + S7P <-> E4P + F6P	-1.9529	-2.0759	-1.8316	X5P + R5P <-> GAP + S7P	-1.2255	-1.4193	-1.0773	X5P + R5P <-> GAP + S7P	-1.9778	-2.1529	-1.822
X5P + E4P <-> GAP + F6P	-1.1265	-1.2084	-1.0362	X5P + E4P <-> GAP + F6P	-1.9943	-2.1211	-1.8721	GAP + S7P <-> E4P + F6P	-1.2255	-1.4193	-1.0773	GAP + S7P <-> E4P + F6P	-1.9778	-2.1529	-1.822
F6P + ATP -> FBP	0.9239	0.8456	0.9679	F6P + ATP -> FBP	1.6328	1.5256	1.7466	X5P + E4P <-> GAP + F6P	-1.2494	-1.4435	-1.1008	X5P + E4P <-> GAP + F6P	-2.0243	-2.2005	-1.8659
FBP <-> DHAP + GAP	0.9239	0.8456	0.9679	FBP <-> DHAP + GAP	1.6328	1.5256	1.7466	F6P + ATP -> FBP	1.1817	1.0346	1.3749	F6P + ATP -> FBP	1.8921	1.746	2.0661
DHAP <-> GAP	0.9239	0.8456	0.9679	DHAP <-> GAP	1.6328	1.5256	1.7466	FBP <-> DHAP + GAP	1.1817	1.0346	1.3749	FBP <-> DHAP + GAP	1.8921	1.746	2.0661
GAP <-> 3PG + ATP + NADH	0.7357	0.6696	0.7432	GAP <-> 3PG + ATP + NADH	1.2846	1.1947	1.3828	DHAP <-> GAP	1.1817	1.0346	1.3749	DHAP <-> GAP	1.8921	1.746	2.0661
3PG <-> PEP	0.716	0.6608	0.778	3PG <-> PEP	1.2532	1.1603	1.3439	GAP <-> 3PG + ATP + NADH	1.1064	0.9613	1.2985	GAP <-> 3PG + ATP + NADH	1.7449	1.5956	1.9164
PEP -> Pyr + ATP	0.671	0.6194	0.7304	PEP -> Pyr + ATP	1.17	1.0811	1.259	3PG <-> PEP	1.0507	0.9075	1.2417	3PG <-> PEP	1.6388	1.4931	1.8083
G6P -> 6PG + NADPH	0.109	0.0176	0.4529	G6P -> 6PG + NADPH	0.0267	0.0157	0.8721	PEP -> Pyr + ATP	1.0028	0.8611	1.1932	PEP -> Pyr + ATP	1.5452	1.4019	1.7154
6PG -> Ru5P + CO2 + NADPH	0.0874	0	0.4528	6PG -> Ru5P + CO2 + NADPH	1e-07	0	0.8459	G6P -> 6PG + NADPH	0.1552	1.1604e-05	1.6028	G6P -> 6PG + NADPH	0.0023	2.3876e-06	0.0055
6PG -> KDPG	0.0216	0.0101	0.033	6PG -> KDPG	0.0267	0.0157	0.0381	6PG -> Ru5P + CO2 + NADPH	0.1552	0	1.602	6PG -> Ru5P + CO2 + NADPH	0.0023	0	0.0056
KDPG -> Pyr + GAP	0.0216	0.0101	0.033	KDPG -> Pyr + GAP	0.0267	0.0157	0.0381	6PG -> KDPG	1e-07	-1.0658e-13	0.0244	6PG -> KDPG	1e-07	-3.5527e-14	0.005
Pyr -> AcCoA + CO2 + NADH	0.379	0.3426	0.4221	Pyr -> AcCoA + CO2 + NADH	0.6273	0.5579	0.7261	KDPG -> Pyr + GAP	1e-07	0	0.0244	KDPG -> Pyr + GAP	1e-07	0	0.005
OAA + AcCoA -> Cit	0.1434	0.1174	0.2001	OAA + AcCoA -> Cit	0.1808	0.1357	0.2602	Pyr -> AcCoA + CO2 + NADH	0.7313	0.5963	0.9195	Pyr -> AcCoA + CO2 + NADH	1.0174	0.8835	1.1806
Cit <-> ICit	0.1434	0.1174	0.2001	Cit <-> ICit	0.1808	0.1357	0.2602	OAA + AcCoA -> Cit	0.4183	0.2872	0.6054	OAA + AcCoA -> Cit	0.4025	0.2726	0.5647
ICit -> AKG + CO2 + NADPH	0.1434	0.1174	0.2001	ICit -> AKG + CO2 + NADPH	0.1808	0.1357	0.2602	Cit <-> ICit	0.4183	0.2872	0.6054	Cit <-> ICit	0.4025	0.2726	0.5647
AKG -> Suc + CO2 + NADH + ATP	0.0918	0.0669	0.1263	AKG -> Suc + CO2 + NADH + ATP	0.0852	0.0398	0.1635	ICit -> AKG + CO2 + NADPH	0.4183	0.2872	0.6054	ICit -> AKG + CO2 + NADPH	0.4025	0.2726	0.5647
SucCoA <-> Suc + ATP	-0.02	-0.0213	-0.0186	SucCoA <-> Suc + ATP	-0.037	-0.039	-0.0348	AKG -> Suc + CO2 + NADH + ATP	0.3632	0.2325	0.5505	AKG -> Suc + CO2 + NADH + ATP	0.295	0.1647	0.4574
Suc <-> Fum + NADH	0.0918	0.0669	0.1263	Suc <-> Fum + NADH	0.0852	0.0398	0.1635	SucCoA <-> Suc + ATP	-0.0213	-0.0227	-0.0199	SucCoA <-> Suc + ATP	-0.0416	-0.0438	-0.0394
Fum <-> Mal	0.1071	0.082	0.1647	Fum <-> Mal	0.1136	0.0682	0.1918	Suc <-> Fum + NADH	0.3632	0.2325	0.5505	Suc <-> Fum + NADH	0.295	0.1647	0.4574
Mal <-> OAA + NADH	0.0162	-0.0487	0.0491	Mal <-> OAA + NADH	-0.3208	-0.7665	-0.3208	Fum <-> Mal	0.3796	0.2485	0.5667	Fum <-> Mal	0.327	0.1969	0.489
Mal + ATP -> Glx + AcCoA	0.0641	0.0421	0.0879	Mal + ATP -> Glx + AcCoA	0.1078	0.0731	0.1455	Mal <-> OAA + NADH	-0.0424	-0.2254	0.3565	Mal <-> OAA + NADH	0.023	-0.9111	0.3561
Glx + Ser -> Gly + Hpyr	0.0641	0.0421	0.0879	Glx + Ser -> Gly + Hpyr	0.1078	0.0731	0.1455	Mal + ATP -> Glx + AcCoA	0.0059	0.0027	0.0229	Mal + ATP -> Glx + AcCoA	0.0087	0.0036	0.0177
Hpyr + NADH + ATP -> 3PG	0.0641	0.0421	0.0879	Hpyr + NADH + ATP -> 3PG	0.1078	0.0731	0.1455	Glx + Ser -> Gly + Hpyr	0.0059	0.0027	0.0229	Glx + Ser -> Gly + Hpyr	0.0087	0.0036	0.0177
Mal <-> Pyr + CO2 + NADPH	0.0268	-0.0175	0.1147	Mal <-> Pyr + CO2 + NADPH	0.3266	-0.0529	0.8668	Hpyr + NADH + ATP -> 3PG	0.0059	0.0027	0.0229	Hpyr + NADH + ATP -> 3PG	0.0087	0.0036	0.0177
Pyr + CO2 + ATP -> OAA	0.2309	0.1915	0.3074	Pyr + CO2 + ATP -> OAA	0.6935	0.6406	1.1787	Mal <-> Pyr + CO2 + NADPH	0.4162	0.2167	0.6427	Mal <-> Pyr + CO2 + NADPH	0.2953	-0.0023	1.2984
AKG + Gln + NADPH -> Glu + Glu	0.3647	0.318	0.395	AKG + Gln + NADPH -> Glu + Glu	0.6587	0.6045	0.719	Pyr + CO2 + ATP -> OAA	0.5711	0.3707	0.7988	Pyr + CO2 + ATP -> OAA	0.5954	0.2973	1.5974
Glu + ATP -> Gln	0.3981	0.3496	0.4301	Glu + ATP -> Gln	0.7206	0.6644	0.7846	AKG + Gln + NADPH -> Glu + Glu	0.3606	0.3357	0.3849	AKG + Gln + NADPH -> Glu + Glu	0.6991	0.6613	0.74
Glu + ATP + 2*NADPH -> Pro	0.0103	0.0096	0.011	Glu + ATP + 2*NADPH -> Pro	0.0191	0.018	0.0202	Glu + ATP -> Gln	0.3962	0.369	0.4228	Glu + ATP -> Gln	0.7687	0.7275	0.8133
Glu + CO2 + Gln + Asp + AcCoA + 5*ATP + NADPH -> Arg + AKG + Fum + Ac	0.0107	0.01	0.0114	Glu + CO2 + Gln + Asp + AcCoA + 5*ATP + NADPH -> Arg + AKG + Fum + Ac	0.0198	0.0187	0.0209	Glu + ATP + 2*NADPH -> Pro	0.011	0.0103	0.0117	Glu + ATP + 2*NADPH -> Pro	0.0215	0.0204	0.0226
OAA + Glu -> Asp + AKG	0.1037	0.0965	0.1107	OAA + Glu -> Asp + AKG	0.1919	0.1808	0.2026	Glu + CO2 + Gln + Asp + AcCoA + 5*ATP + NADPH -> Arg + AKG + Fum + Ac	0.0114	0.0106	0.0122	Glu + CO2 + Gln + Asp + AcCoA + 5*ATP + NADPH -> Arg + AKG + Fum + Ac	0.0223	0.0211	0.0235
Asp + Gln + 2*ATP -> Asn + AKG	0.0063	0.0059	0.0067	Asp + Gln + 2*ATP -> Asn + AKG	0.0117	0.011	0.0123	OAA + Glu -> Asp + AKG	0.1104	0.1031	0.1178	OAA + Glu -> Asp + AKG	0.2158	0.2046	0.2273
Pyr + Glu -> Ala + AKG	0.0236	0.022	0.0252	Pyr + Glu -> Ala + AKG	0.0437	0.0412	0.0462	Asp + Gln + 2*ATP -> Asn + AKG	0.0067	0.0063	0.0072	Asp + Gln + 2*ATP -> Asn + AKG	0.0131	0.0124	0.0138
3PG + Glu -> Ser + AKG + NADH	0.0838	0.0282	0.1003	3PG + Glu -> Ser + AKG + NADH	0.1392	0.1023	0.1768	Pyr + Glu -> Ala + AKG	0.0252	0.0235	0.0268	Pyr + Glu -> Ala + AKG	0.0492	0.0466	0.0518
Ser <-> Gly + MEETHF	-0.0075	-0.0446	0.0057	Ser <-> Gly + MEETHF	-0.0189	-0.0394	0.0091	3PG + Glu -> Ser + AKG + NADH	0.0616	0.0531	0.0706	3PG + Glu -> Ser + AKG + NADH	0.1147	0.1016	0.1262
Gly <-> CO2 + MEETHF + NADH	0.0234	-0.0324	0.0386	Gly <-> CO2 + MEETHF + NADH	0.0274	-0.008	0.0626	Ser <-> Gly + MEETHF	0.0268	0.0125	0.0294	Ser <-> Gly + MEETHF	0.0495	0.0337	0.0575
Ser + AcCoA -> Cys + Ac	0.0093	0.0087	0.01	Ser + AcCoA -> Cys + Ac	0.0173	0.0163	0.0182	Gly <-> CO2 + MEETHF + NADH	-0.0027	-0.0101	0.0058	Gly <-> CO2 + MEETHF + NADH	-0.011	-0.023	-0.0023
Asp + Pyr + Glu + SucCoA + ATP + 2*NADPH -> LLDAP + AKG + Suc	0.0133	0.0123	0.0141	Asp + Pyr + Glu + SucCoA + ATP + 2*NADPH -> LLDAP + AKG + Suc	0.0245	0.0231	0.0259	Ser + AcCoA -> Cys + Ac	0.0099	0.0093	0.0106	Ser + AcCoA -> Cys + Ac	0.0194	0.0184	0.0204
LLDAP -> Lys + CO2	0.0133	0.0123	0.0141	LLDAP -> Lys + CO2	0.0245	0.0231	0.0259	Asp + Pyr + Glu + SucCoA + ATP + 2*NADPH -> LLDAP + AKG + Suc	0.0141	0.0132	0.015	Asp + Pyr + Glu + SucCoA + ATP + 2*NADPH -> LLDAP + AKG + Suc	0.0276	0.0261	0.029
Asp + 2*ATP + 2*NADPH -> Thr	0.0302	0.0281	0.0322	Asp + 2*ATP + 2*NADPH -> Thr	0.0558	0.0526	0.0589	LLDAP -> Lys + CO2	0.0141	0.0132	0.015	LLDAP -> Lys + CO2	0.0276	0.0261	0.029
Asp + METHF + Cys + SucCoA + ATP + 2*NADPH -> Met + Pyr + Suc	0.0067	0.0063	0.0072	Asp + METHF + Cys + SucCoA + ATP + 2*NADPH -> Met + Pyr + Suc	0.0125	0.0117	0.0131	Asp + 2*ATP + 2*NADPH -> Thr	0.0321	0.03	0.0342	Asp + 2*ATP + 2*NADPH -> Thr	0.0628	0.0595	0.0661
Pyr + Pyr + Glu + NADPH -> Val + CO2 + AKG	0.0193	0.0179	0.0206	Pyr + Pyr + Glu + NADPH -> Val + CO2 + AKG	0.0357	0.0336	0.0377	Asp + METHF + Cys + SucCoA + ATP + 2*NADPH -> Met + Pyr + Suc	0.0072	0.0067	0.0076	Asp + METHF + Cys + SucCoA + ATP + 2*NADPH -> Met + Pyr + Suc	0.014	0.0133	0.0147
AcCoA + Pyr + Pyr + Glu + NADPH -> Leu + CO2 + CO2 + AKG + NADH	0.0147	0.0137	0.0157	AcCoA + Pyr + Pyr + Glu + NADPH -> Leu + CO2 + CO2 + AKG + NADH	0.0272	0.0256	0.0287	Pyr + Pyr + Glu + NADPH -> Val + CO2 + AKG	0.0205	0.0192	0.0219	Pyr + Pyr + Glu + NADPH -> Val + CO2 + AKG	0.0401	0.0381	0.0423
Thr + Pyr + Glu + NADPH -> Ile + CO2 + AKG	0.0144	0.0134	0.0153	Thr + Pyr + Glu + NADPH -> Ile + CO2 + AKG	0.0266	0.025	0.0281	AcCoA + Pyr + Pyr + Glu + NADPH -> Leu + CO2 + CO2 + AKG + NADH	0.0156	0.0146	0.0167	AcCoA + Pyr + Pyr + Glu + NADPH -> Leu + CO2 + CO2 + AKG + NADH	0.0305	0.029	0.0322
PEP + PEP + E4P + Glu + ATP + NADPH -> Phe + CO2 + AKG	0.0111	0.0104	0.0119	PEP + PEP + E4P + Glu + ATP + NADPH -> Phe + CO2 + AKG	0.0206	0.0194	0.0217	Thr + Pyr + Glu + NADPH -> Ile + CO2 + AKG	0.0153	0.0143	0.0163	Thr + Pyr + Glu + NADPH -> Ile + CO2 + AKG	0.0299	0.0283	0.0315
PEP + PEP + E4P + Glu + ATP + NADPH -> Tyr + CO2 + AKG + NADH	0.0074	0.0069	0.0079	PEP + PEP + E4P + Glu + ATP + NADPH -> Tyr + CO2 + AKG + NADH	0.0137	0.0129	0.0145	PEP + PEP + E4P + Glu + ATP + NADPH -> Phe + CO2 + AKG	0.0118	0.0111	0.0126	PEP + PEP + E4P + Glu + ATP + NADPH -> Phe + CO2 + AKG	0.0232	0.022	0.0244
Ser + R5P + PEP + E4P + PEP + Gln + 3*ATP + NADPH -> Trp + CO2 + GAP + Pyr + Glu	0.0038	0.0035	0.0041	Ser + R5P + PEP + E4P + PEP + Gln + 3*ATP + NADPH -> Trp + CO2 + GAP + Pyr + Glu	0.0071	0.0067	0.0075	PEP + PEP + E4P + Glu + ATP + NADPH -> Tyr + CO2 + AKG + NADH	0.0079	0.0074	0.0084	PEP + PEP + E4P + Glu + ATP + NADPH -> Tyr + CO2 + AKG + NADH	0.0154	0.0146	0.0163
R5P + FTHF + Gln + Asp + 5*ATP -> His + AKG + Fum + 2*NADH	0.0047	0.0043	0.005	R5P + FTHF + Gln + Asp + 5*ATP -> His + AKG + Fum + 2*NADH	0.0086	0.0081	0.0091	Ser + R5P + PEP + E4P + PEP + Gln + 3*ATP + NADPH -> Trp + CO2 + GAP + Pyr + Glu	0.0041	0.0038	0.0043	Ser + R5P + PEP + E4P + PEP + Gln + 3*ATP + NADPH -> Trp + CO2 + GAP + Pyr + Glu	0.0079	0.0075	0.0084
MEETHF + NADH -> METHF	0.0067	0.0063	0.0072	MEETHF + NADH -> METHF	0.0125	0.0117	0.0131	R5P + FTHF + Gln + Asp + 5*ATP -> His + AKG + Fum + 2*NADH	0.005	0.0046	0.0053	R5P + FTHF + Gln + Asp + 5*ATP -> His + AKG + Fum + 2*NADH	0.0097	0.0092	0.0102
HCOOH + ATP -> FTHF	0.0067	0	0.0772	HCOOH + ATP -> FTHF	0.0334	0	0.0816	MEETHF + NADH -> METHF	0.0072	0.0067	0.0076	MEETHF + NADH -> METHF	0.014	0.0133	0.0147
MEETHF <-> FTHF + NADPH + ATP	0.0092	-0.0611	0.0169	MEETHF <-> FTHF + NADPH + ATP	-0.004	-0.052	0.031	HCOOH + ATP -> FTHF	1e-07	0	0.0193	HCOOH + ATP -> FTHF	0.0086	0	0.0353
NADH -> 3*ATP	1.4108	0.9666	2.0668	NADH -> 3*ATP	2.3682	1.652	3.2245	MEETHF <-> FTHF + NADPH + ATP	0.0169	-0.0025	0.0181	MEETHF <-> FTHF + NADPH + ATP	0.0245	-0.0019	0.0348
NADH <-> NADPH	0.168	-0.576	0.5212	NADH <-> NADPH	0.1786	-1.0074	1.0106	NADH -> 3*ATP	5.6681	5.1394	6.1506	NADH -> 3*ATP	8.8048	8.0681	9.7681
AcCoA <-> Ac + ATP	-0.02	-0.0214	-0.0186	AcCoA <-> Ac + ATP	-0.0371	-0.0391	-0.0349	NADH <-> NADPH	-1.6366	-3.0736	-0.8204	NADH <-> NADPH	-2.0913	-3.0886	-1.4964
0.446*Ala + 0.202*Arg + 0.119*Asn + 0.602*Asp + 0.049*Cys + 0.428*Glu + 0.15*Gln + 0.627*Gly + 0.088*His + 0.271*Ile + 0.277*Leu + 0.25*Lys + 0.127*Met + 0.21*Phe + 0.195*Pro + 0.265*Ser + 0.298*Thr + 0.072*Trp + 0.14*Tyr + 0.364*Val + 2.438*G6P + 0.158*F6P + 0.237*R5P + 0.208*GAP + 0.005*PEP + 0.015*Pyr + 5.377*AcCoA + 0.212*FTHF + 54.35*ATP + 5.363*NADPH -> Biomass + 1.455*NADH	0.053	0.0493	0.0566	0.446*Ala + 0.202*Arg + 0.119*Asn + 0.602*Asp + 0.049*Cys + 0.428*Glu + 0.15*Gln + 0.627*Gly + 0.088*His + 0.271*Ile + 0.277*Leu + 0.25*Lys + 0.127*Met + 0.21*Phe + 0.195*Pro + 0.265*Ser + 0.298*Thr + 0.072*Trp + 0.14*Tyr + 0.364*Val + 2.438*G6P + 0.158*F6P + 0.237*R5P + 0.208*GAP + 0.005*PEP + 0.015*Pyr + 5.377*AcCoA + 0.212*FTHF + 54.35*ATP + 5.363*NADPH -> Biomass + 1.455*NADH	0.0981	0.0924	0.1035	AcCoA <-> Ac + ATP	-0.0213	-0.0227	-0.0199	AcCoA <-> Ac + ATP	-0.0417	-0.0439	-0.0395
CO2.unlabeled + CO2 -> CO2 + CO2.ext1	4.1303	2.5889	6.9509	CO2.unlabeled + CO2 -> CO2 + CO2.ext1	3.5766	2.618	5.7773	0.446*Ala + 0.202*Arg + 0.119*Asn + 0.602*Asp + 0.049*Cys + 0.428*Glu + 0.15*Gln + 0.627*Gly + 0.088*His + 0.271*Ile + 0.277*Leu + 0.25*Lys + 0.127*Met + 0.21*Phe + 0.195*Pro + 0.265*Ser + 0.298*Thr + 0.072*Trp + 0.14*Tyr + 0.364*Val + 0.222*G6P + 0.158*F6P + 0.237*R5P + 0.208*GAP + 0.005*PEP + 0.015*Pyr + 5.377*AcCoA + 0.212*FTHF + 54.35*ATP + 5.363*NADPH -> Biomass + 1.455*NADH	0.0564	0.0527	0.0602	0.446*Ala + 0.202*Arg + 0.119*Asn + 0.602*Asp + 0.049*Cys + 0.428*Glu + 0.15*Gln + 0.627*Gly + 0.088*His + 0.271*Ile + 0.277*Leu + 0.25*Lys + 0.127*Met + 0.21*Phe + 0.195*Pro + 0.265*Ser + 0.298*Thr + 0.072*Trp + 0.14*Tyr + 0.364*Val + 0.222*G6P + 0.158*F6P + 0.237*R5P + 0.208*GAP + 0.005*PEP + 0.015*Pyr + 5.377*AcCoA + 0.212*FTHF + 54.35*ATP + 5.363*NADPH -> Biomass + 1.455*NADH	0.1103	0.1045	0.1161
ATP -> ATP.ext	4.6299	2.875	6.9327	ATP -> ATP.ext	7.2641	4.2849	10.4536	CO2.unlabeled + CO2 -> CO2 + CO2.ext1	8.1112	3.6884	46.4621	CO2.unlabeled + CO2 -> CO2 + CO2.ext1	17.9446	10.9221	48.9646
CO2 -> CO2.ext2	0.7282	0.503	1.0687	CO2 -> CO2.ext2	1.2548	0.8489	1.6819	ATP -> ATP.ext	14.0005	12.2451	15.8444	ATP -> ATP.ext	20.2274	17.5428	22.6923
HCOOH -> HCOOH.ext	0.1813	0.0444	0.3165	HCOOH -> HCOOH.ext	0.2784	0.1808	0.3753	CO2 -> CO2.ext2	2.9523	2.6925	3.1888	CO2 -> CO2.ext2	4.6205	4.2599	4.9778
0*R5P -> R5P.total	17.0718	15.0317	19.1333	0*R5P -> R5P.total	21.764	20.2355	23.294	HCOOH -> HCOOH.ext	0.005	0.003	0.007	HCOOH -> HCOOH.ext	0.036	0.0321	0.0399
0*R5P.inactive -> R5P.total	82.9282	80.8667	84.9683	0*R5P.inactive -> R5P.total	78.236	76.706	79.7645	0*R5P -> R5P.total	10.4622	9.0806	11.8691	0*R5P -> R5P.total	12.994	10.3775	15.5333
R5P.total -> R5P.sink	100	100	100	R5P.total -> R5P.sink	100	100	100	0*R5P.inactive -> R5P.total	89.5378	88.1309	90.9194	0*R5P.inactive -> R5P.total	87.006	84.4667	89.6225
0*F6P -> F6P.total	88.0908	85.0936	91.1301	0*F6P -> F6P.total	93.1015	91.5381	94.7037	R5P.total -> R5P.sink	100	100	100	R5P.total -> R5P.sink	100	100	100
0*F6P.inactive -> F6P.total	11.9092	8.8699	14.9064	0*F6P.inactive -> F6P.total	6.8985	5.2963	8.4619	0*F6P -> F6P.total	79.7624	77.0317	82.4212	0*F6P -> F6P.total	92.1598	89.4706	94.8022
F6P.total -> F6P.sink	100	100	100	F6P.total -> F6P.sink	100	100	100	0*F6P.inactive -> F6P.total	20.2376	17.5788	22.9683	0*F6P.inactive -> F6P.total	7.8402	5.1978	10.5294
0*6PG -> 6PG.total	76.1707	69.0466	84.1179	0*6PG -> 6PG.total	73.2989	67.7658	79.4129	F6P.total -> F6P.sink	100	100	100	F6P.total -> F6P.sink	100	100	100
0*6PG.inactive -> 6PG.total	23.8293	15.8821	30.9534	0*6PG.inactive -> 6PG.total	26.7011	20.5871	32.2342	0*6PG -> 6PG.total	83.8797	80.9785	86.8455	0*6PG -> 6PG.total	69.2996	62.6606	81.391
6PG.total -> 6PG.sink	100	100	100	6PG.total -> 6PG.sink	100	100	100	0*6PG.inactive -> 6PG.total	16.1203	13.1545	19.0215	0*6PG.inactive -> 6PG.total	30.7004	18.609	37.3394
0*FBP -> FBP.total	93.9529	92.0863	96.0394	0*FBP -> FBP.total	95.5775	94.2465	96.9465	6PG.total -> 6PG.sink	100	100	100	6PG.total -> 6PG.sink	100	100	100
0*FBP.inactive -> FBP.total	6.0471	3.9606	7.9137	0*FBP.inactive -> FBP.total	4.4225	3.0535	5.7535	0*FBP -> FBP.total	88.78	86.875	90.6136	0*FBP -> FBP.total	77.2623	74.1138	80.2796
FBP.total -> FBP.sink	100	100	100	FBP.total -> FBP.sink	100	100	100	0*FBP.inactive -> FBP.total	11.22	9.3864	13.125	0*FBP.inactive -> FBP.total	22.7377	19.7204	25.8862
0*S7P -> S7P.total	85.941	82.2894	89.6654	0*S7P -> S7P.total	93.4008	91.6728	95.1832	FBP.total -> FBP.sink	100	100	100	FBP.total -> FBP.sink	100	100	100
0*S7P.inactive -> S7P.total	14.059	10.3346	17.7106	0*S7P.inactive -> S7P.total	6.5992	4.8168	8.3272	0*Cit -> Cit.total	83.249	78.8565	88.2221	0*Cit -> Cit.total	87.2705	82.0343	93.512
S7P.total -> S7P.sink	100	100	100	S7P.total -> S7P.sink	100	100	100	0*Cit.inactive -> Cit.total	16.751	11.7779	21.1435	0*Cit.inactive -> Cit.total	12.7295	6.488	17.9657
0*Cit -> Cit.total	71.9067	65.6215	79.3297	0*Cit -> Cit.total	84.1178	82.0693	86.066	Cit.total -> Cit.sink	100	100	100	Cit.total -> Cit.sink	100	100	100
0*Cit.inactive -> Cit.total	28.0933	20.6703	34.3785	0*Cit.inactive -> Cit.total	15.8822	13.934	17.9307	0*Suc -> Suc.total	53.8978	42.3663	71.6715	0*Suc -> Suc.total	61.978	51.09	79.9312
Cit.total -> Cit.sink	100	100	100	Cit.total -> Cit.sink	100	100	100	0*Suc.inactive -> Suc.total	46.1022	28.3285	57.6337	0*Suc.inactive -> Suc.total	38.022	20.0688	48.91
0*Suc -> Suc.total	75.5355	59.7126	100	0*Suc -> Suc.total	73.0479	57.3468	100	Suc.total -> Suc.sink	100	100	100	Suc.total -> Suc.sink	100	100	100
0*Suc.inactive -> Suc.total	24.4645	0	40.2874	0*Suc.inactive -> Suc.total	26.9521	0	42.6532	0*Ala -> Ala.total	85.9813	83.6548	88.5954	0*Ala -> Ala.total	87.498	84.6168	89.4945
Suc.total -> Suc.sink	100	100	100	Suc.total -> Suc.sink	100	100	100	0*Ala.inactive -> Ala.total	14.0187	11.4046	16.3452	0*Ala.inactive -> Ala.total	12.502	10.5055	15.3832
0*Ala -> Ala.total	64.2196	55.3711	74.3588	0*Ala -> Ala.total	83.5701	79.7841	86.7496	Ala.total -> Ala.sink	100	100	100	Ala.total -> Ala.sink	100	100	100
0*Ala.inactive -> Ala.total	35.7804	25.6412	44.6289	0*Ala.inactive -> Ala.total	16.4299	13.2504	20.2159	0*Thr -> Thr.total	82.8922	78.8591	87.3161	0*Thr -> Thr.total	86.6899	84.4502	88.9471
Ala.total -> Ala.sink	100	100	100	Ala.total -> Ala.sink	100	100	100	0*Thr.inactive -> Thr.total	17.1078	12.6839	21.1409	0*Thr.inactive -> Thr.total	13.3101	11.0529	15.5498
0*Thr -> Thr.total	66.178	58.003	75.9975	0*Thr -> Thr.total	80.7154	76.2529	85.7794	Thr.total -> Thr.sink	100	100	100	Thr.total -> Thr.sink	100	100	100
0*Thr.inactive -> Thr.total	33.822	24.0025	41.997	0*Thr.inactive -> Thr.total	19.2846	14.2206	23.7471	0*Ser -> Ser.total	90.3224	88.8472	91.9124	0*Ser -> Ser.total	90.2464	87.9486	92.8601
Thr.total -> Thr.sink	100	100	100	Thr.total -> Thr.sink	100	100	100	0*Ser.inactive -> Ser.total	9.6776	8.0876	11.1528	0*Ser.inactive -> Ser.total	9.7536	7.1399	12.0514
0*Ser -> Ser.total	94.048	85.0866	100	0*Ser -> Ser.total	89.401	86.0523	94.4168	Ser.total -> Ser.sink	100	100	100	Ser.total -> Ser.sink	100	100	100
0*Ser.inactive -> Ser.total	5.952	0	14.9134	0*Ser.inactive -> Ser.total	10.599	5.5832	13.9477	0*3PG -> 3PG.total	97.8909	96.4946	99.301	0*3PG -> 3PG.total	98.6173	96.9179	100
Ser.total -> Ser.sink	100	100	100	Ser.total -> Ser.sink	100	100	100	0*3PG.inactive -> 3PG.total	2.1091	0.699	3.5054	0*3PG.inactive -> 3PG.total	1.3827	0	3.0821
0*3PG -> 3PG.total	100	98.8904	100	0*3PG -> 3PG.total	100	98.6952	100	3PG.total -> 3PG.sink	100	100	100	3PG.total -> 3PG.sink	100	100	100
0*3PG.inactive -> 3PG.total	1e-07	0	1.1096	0*3PG.inactive -> 3PG.total	1e-07	0	1.3048	0*PEP -> PEP.total	98.4381	96.8789	100	0*PEP -> PEP.total	98.3094	95.9121	99.8546
3PG.total -> 3PG.sink	100	100	100	3PG.total -> 3PG.sink	100	100	100	0*PEP.inactive -> PEP.total	1.5619	0	3.1211	0*PEP.inactive -> PEP.total	1.6906	0.1454	4.0879
0*PEP -> PEP.total	100	99.3303	100	0*PEP -> PEP.total	100	98.7827	100	PEP.total -> PEP.sink	100	100	100	PEP.total -> PEP.sink	100	100	100
0*PEP.inactive -> PEP.total	1.8255e-07	0	0.6697	0*PEP.inactive -> PEP.total	1e-07	0	1.2173	0*Mal -> Mal.total	85.6629	82.5709	89.463	0*Mal -> Mal.total	92.0285	89.6416	94.9274
PEP.total -> PEP.sink	100	100	100	PEP.total -> PEP.sink	100	100	100	0*Mal.inactive -> Mal.total	14.3371	10.537	17.4291	0*Mal.inactive -> Mal.total	7.9715	5.0726	10.3584
0*Mal -> Mal.total	90.338	79.4932	100	0*Mal -> Mal.total	81.5282	76.5091	86.5692	Mal.total -> Mal.sink	100	100	100	Mal.total -> Mal.sink	100	100	100
0*Mal.inactive -> Mal.total	9.662	0	20.5068	0*Mal.inactive -> Mal.total	18.4718	13.4308	23.4909	0*Glu -> Glu.total	90.7113	84.3697	100	0*Glu -> Glu.total	91.2501	84.1939	100
Mal.total -> Mal.sink	100	100	100	Mal.total -> Mal.sink	100	100	100	0*Glu.inactive -> Glu.total	9.2887	0	15.6303	0*Glu.inactive -> Glu.total	8.7499	0	15.8061
0*Glu -> Glu.total	87.5335	80.2897	97.3941	0*Glu -> Glu.total	99.5888	85.288	100	Glu.total -> Glu.sink	100	100	100	Glu.total -> Glu.sink	100	100	100
0*Glu.inactive -> Glu.total	12.4665	2.6059	19.7103	0*Glu.inactive -> Glu.total	0.4112	0	14.712	12CH4 .ext-> CH4	0.0345	0.0157	0.0532	12CH4.ext -> CH4	0.013	0	0.05
Glu.total -> Glu.sink	100	100	100	Glu.total -> Glu.sink	100	100	100
12CH3OH.ext -> CH3OH	0.046	0.0365	0.0561	12CH3OH.ext -> CH3OH	0.0456	0.0309	0.0601
