# Supplementary material for: Quantifying Methane and Methanol Metabolism of “Methylotuvimicrobium buryatense” 5GB1C under Substrate Limitation
Source: mSystems. 2019 Dec 10;4(6):e00748-19. doi: 10.1128/mSystems.00748-19 (PMC6906744; doi:10.1128/mSystems.00748-19)
Supplement: TABLE S5 [file mSystems.00748-19-st005.xlsx]

## Sheet: Sheet1
Table S5 Sum of squared residuals (SSR) across different growth conditions
Substrates	Methane				Methanol
Specific growth rates	0.1 h-1		0.05 h-1		0.1 h-1		0.05 h-1
Model	wild-type	in silico pfk knock-out	wild-type	in silico pfk knock-out	wild-type	in silico pfk knock-out	wild-type	in silico pfk knock-out
Degree of freedom	364	365	359	360	452	453	451	452
SSR range [95% Confidence intervals]	[313,419]	[314,420]	[308,413]	[309,415]	[395,513]	[396,514]	[394,512]	[395,513]
SSR values	377	1249	400	1418	331	1202	391	1334
	pfk: the gene encoding phosphofructokinase that converts furctose 6-phosphate to fructose 1,6-bisphosphate.
