# Supplementary material for: Quantifying Methane and Methanol Metabolism of “Methylotuvimicrobium buryatense” 5GB1C under Substrate Limitation
Source: mSystems. 2019 Dec 10;4(6):e00748-19. doi: 10.1128/mSystems.00748-19 (PMC6906744; doi:10.1128/mSystems.00748-19)
Supplement: TABLE S6 [file mSystems.00748-19-st006.xlsx]

## Sheet: Sheet1
Table S6 Quantification of energy production and expenditure in the central metabolism of M. buryatense 5GB1C (unit: mmol/g/h)
	methane growth conditions							methanol growth conditions
Growth rate	0.1 h-1			0.05 h-1			Growth rate	0.1 h-1			0.05 h-1
Pathways	NADH	NADPH	ATP	NADH	NADPH	ATP	Pathways	NADH	NADPH	ATP	NADH	NADPH	ATP
Methane oxidation	3.0314	3.076	0	1.3483	1.3533	0	Methanol oxidation	0.5383	0.8502	6.7114	0.1194	0.3074	3.7086
Glycoglysis	2.7623	0	1.398	1.8377	0	1.5657	Glycoglysis	1.9119	0	0.8218	1.1147	0	0.4828
Oxidative pentose phosphate	0	0.0046	0	0	0.3104	0	Oxidative pentose phosphate	0	0.0267001	0	0	0.1964	0
TCA cycle	0.613	0.4025	0.2534	0.684	0.4183	0.3419	TCA cycle	-0.1504	0.1808	0.0482	0.1998	0.1434	0.0718
Serine cycle	-0.0087	0	-0.0174	-0.0059	0	-0.0118	Serine cycle	-0.1078	0	-0.2156	-0.0641	0	-0.1282
Anaplerotic pathways	0	0.2953	-0.5954	0	0.4162	-0.5711	Anaplerotic pathways	0	0.3266	-0.6935	0	0.0268	-0.2309
Sum of energy production from the central metabolism	6.398	3.7784	1.0386	3.8641	2.4982	1.3247	Sum of energy production from the central metabolism	2.192	1.3843	6.6723	1.3698	0.674	3.9041
Amino acid synthesis	0.155	-1.1116	-1.8959	0.0852	-0.576	-0.9726	Amino acid synthesis	0.2122	-0.9998	-1.7218	0.132	-0.5604	-0.9408
Biomass synthesis	0.160487	-0.591539	-5.9948	0.082062	-0.302473	-3.06534	Biomass synthesis	0.142736	-0.52611	-5.33174	0.077115	-0.284239	-2.88055
Transhydrogenation	2.0913	-2.0913	0	1.6366	-1.6366	0	Transhydrogenation	-0.1786	0.1786	0	-0.168	0.168	0
Oxidative phosphorylation	-8.8048	0	26.4144	-5.6681	0	17.0043	Oxidative phosphorylation	-2.3682	0	7.1046	-1.4108	0	4.2324
Other activities	-1.35e-05	-0.0160389	-19.5623	-0.000138	-0.0168731	-14.2911	Other activities	0.0001355	0.0369898	-6.72337	0.000115	-0.002639	-4.31515
Note: Negative sign means energy consumption. The pyruvate dehydrogenase reaction is included in the glycolysis pathway.
